# Supplementary material for: Genetic correlations of psychiatric traits with body composition and glycemic traits are sex- and age-dependent
Source: Nat Commun. 2019 Dec 18;10:5765. doi: 10.1038/s41467-019-13544-0 (PMC6920448; doi:10.1038/s41467-019-13544-0)
Supplement: Supplementary file 3 — Supplementary Data 1 [file 41467_2019_13544_MOESM3_ESM.xlsx]

## Sheet: 3. GWASs
	Supplementary Data 1. Inflation statistics and heritability estimates on the observed scale of the genome-wide association studies (GWAS). Attenuation ratio calculated as described by Loh et al. (2017).
Internal code	Trait details	Sex	Year	Accessibility	Ancestry	Data type	N cases	N controls	N total	Consortium	PMID	Reference	h2 observed	h2 se	Lambda GC	Mean chi^2	LDSC intercept	Intercept se	Attenuation ratio	Ratio se	Download link
Psychiatric disorders and behavioural traits
ADHD05	Attention deficit hyperactivity disorder (ADHD)	both	2017	Free download	European	binary	19099	34194	53293	PGC	30478444	https://www.nature.com/articles/s41588-018-0269-7	0.2398	0.0151	1.2464	1.2902	1.0287	0.01	0.0988	0.0344	https://www.med.unc.edu/pgc/results-and-downloads/data-use-agreement-forms/copy_of_Attention deficit hyperactivity disorder (ADHD)EA2017_data_download_agreement
ADHD05F	Attention deficit hyperactivity disorder (ADHD)	female	2017	Free download	European	binary	4945	16246	21191	PGC	29325848	https://linkinghub.elsevier.com/retrieve/pii/S0006-3223(17)32245-X	0.1345	0.0278	1.1082	1.1192	1.0583	0.0084	0.4888	0.0704	https://www.med.unc.edu/pgc/results-and-downloads/data-use-agreement-forms/meta_pgc_ipsych_females.gz%20_data_download_agreement
ADHD05M	Attention deficit hyperactivity disorder (ADHD)	male	2017	Free download	European	binary	14154	17948	32102	PGC	29325848	https://linkinghub.elsevier.com/retrieve/pii/S0006-3223(17)32245-X	0.2487	0.0205	1.1651	1.176	1.0073	0.0082	0.0414	0.0464	https://www.med.unc.edu/pgc/results-and-downloads/data-use-agreement-forms/meta_pgc_ipsych_males.gz%20_data_download_agreement
ALCD03	Alcohol dependence	both	2017	Personal communication	European	binary	11569	34999	46568	PGC	30482948	https://www.nature.com/articles/s41593-018-0275-1	0.0547	0.0104	1.071	1.0675	1.0194	0.0065	0.2876	0.0969	https://www.med.unc.edu/pgc/results-and-downloads/data-use-agreement-forms/copy2_of_AlcDep%20August%202018%20_data_download_agreement
ALCD03F	Alcohol dependence	female	2017	Personal communication	European	binary	2504	6033	8537	PGC	30482948	https://www.nature.com/articles/s41593-018-0275-1	0.0145	0.0523	1.0135	1.0134	1.0107	0.0065	0.7998	0.4886
ALCD03M	Alcohol dependence	male	2017	Personal communication	European	binary	5932	9412	15344	PGC	30482948	https://www.nature.com/articles/s41593-018-0275-1	0.1133	0.0312	1.0315	1.0302	0.9967	0.006	<0	0
ANOR02	Anorexia nervosa (PGC2)	both	2018	Personal communication	European	binary	16991	56059	73050	PGC			0.1738	0.0116	1.2431	1.2804	1.0287	0.0095	0.1023	0.0338
ANXI03	Lifetime probable anxiety diagnosis	both	2018	Personal communication	European	binary	25453	58113	83566	UK Biobank		https://www.biorxiv.org/content/early/2017/10/16/203844	0.1041	0.0069	1.1428	1.1591	0.9898	0.0069	<0	0
ANXI03F	Lifetime probable anxiety diagnosis	female	2018	Personal communication	European	binary	16776	27471	44247	UK Biobank		https://www.biorxiv.org/content/early/2017/10/16/203844	0.1361	0.0116	1.0988	1.1019	0.9838	0.0066	<0	0
ANXI03M	Lifetime probable anxiety diagnosis	male	2018	Personal communication	European	binary	8677	30642	39319	UK Biobank		https://www.biorxiv.org/content/early/2017/10/16/203844	0.072	0.0119	1.0527	1.0568	1.0018	0.0057	0.0311	0.1005
AUTI05	Autism spectrum disorder (ASD)	both	2017	Free download	European	binary	6197	7377	13574	PGC	28540026	https://molecularautism.biomedcentral.com/articles/10.1186/s13229-017-0137-9	0.3328	0.0428	1.0679	1.0794	0.9871	0.0073	<0	0	https://www.med.unc.edu/pgc/results-and-downloads/data-use-agreement-forms/copy_of_ASD2017_data_download_agreement
AUTI06F	Autism spectrum disorder (ASD)	female	2017	Personal communication	European	binary	832	832	1664	PGC	28540026	https://molecularautism.biomedcentral.com/articles/10.1186/s13229-017-0137-9	2.0939	0.2519	0.9402	0.9436	0.8762	0.0056	NA
AUTI06M	Autism spectrum disorder (ASD)	male	2017	Personal communication	European	binary	4453	4453	8906	PGC	28540026	https://molecularautism.biomedcentral.com/articles/10.1186/s13229-017-0137-9	0.4936	0.0557	1.0405	1.0452	0.9604	0.0064	<0	0
BIPO01	Bipolar disorder	both	2011	Free download	European	binary	7481	9250	16731	PGC	21926972	http://www.nature.com/ng/journal/v43/n10/full/ng.943.html	0.4305	0.0386	1.1491	1.1687	1.023	0.008	0.1361	0.0476	http://www.med.unc.edu/pgc/files/resultfiles/pgc.bip.2012-04.zip
BIPO02F	Bipolar disorder	female	2017	Personal communication	European	binary	11796	15803	27599	PGC		https://www.biorxiv.org/content/early/2017/08/08/173062.1	0.3362	0.0233	1.1619	1.1777	0.9976	0.0074	<0	0
BIPO02M	Bipolar disorder	male	2017	Personal communication	European	binary	8175	15146	23321	PGC		https://www.biorxiv.org/content/early/2017/08/08/173062.1	0.359	0.0268	1.1523	1.17	1.0076	0.007	0.0445	0.0413
BORD01	Borderline personality disorder	both	2017	Personal communication	European	binary	998	1545	2543	ZI Mannheim	28632202	https://www.nature.com/articles/tp2017115	0.6349	0.2015	1.0345	1.0344	1.0019	0.0065	0.0548	0.188
CANU01	Lifetime cannabis use	both	2016	Free download	European	binary	14374	17956	32330	ICC	27023175	https://www.ncbi.nlm.nih.gov/pubmed/27023175	0.0897	0.0162	1.0527	1.0573	0.9993	0.0069	<0	0	https://www.dropbox.com/sh/plm0xlcu4kcyev0/AAAEhO2k2dKPcrlGdiVHBPV5a?dl=0
DEPR05	Major depressive disorder (PGC2, no 23andme)	both	2018	Free download	European	binary	16823	25632	42455	PGC	29700475	https://www.nature.com/articles/s41588-018-0090-3	0.1084	0.0136	1.0864	1.0825	0.9904	0.0069	<0	0	http://www.med.unc.edu/pgc/results-and-downloads/data-use-agreement-forms/copy2_of_mdd2018_ex23andme%20_data_download_agreement
DEPR05F	Major depressive disorder (PGC2, no 23andme)	both	2018	Personal communication	European	binary	11438	13022	24460	PGC	29700475	https://www.nature.com/articles/s41588-018-0090-1	0.1412	0.0207	1.0466	1.0478	0.9788	0.0067	<0	0
DEPR05M	Major depressive disorder (PGC2, no 23andme)	both	2018	Personal communication	European	binary	5377	12463	17840	PGC	29700475	https://www.nature.com/articles/s41588-018-0090-2	0.0533	0.0287	1.0527	1.0445	1.0256	0.0065	0.5755	0.1453
EDUC01	Educational Attainment: Education Years	both	2016	Free download	European	continuous			217568	SSGAC	27225129	http://www.nature.com/nature/journal/v533/n7604/full/nature17671.html	0.1671	0.0055	1.4745	1.6445	0.9377	0.0092	<0	0	http://ssgac.org/documents/EduYears_Main.txt.gz
EDUC01F	Educational Attainment: Education Years	female	2016	Free download	European	continuous			122428	SSGAC	27225129	http://www.nature.com/nature/journal/v533/n7604/full/nature17671.html	0.1777	0.0074	1.2966	1.3812	0.9551	0.0085	<0	0	http://ssgac.org/documents/EduYears_Main_Women.txt.gz
EDUC01M	Educational Attainment: Education Years	male	2016	Free download	European	continuous			95140	SSGAC	27225129	http://www.nature.com/nature/journal/v533/n7604/full/nature17671.html	0.2	0.0089	1.2498	1.3185	0.9494	0.0072	<0	0	http://ssgac.org/documents/EduYears_Main_Men.txt.gz
INSO01	Insomnia	both	2017	Free download	European	binary	32384	80622	113006	CTG	28604731	https://www.nature.com/articles/ng.3888	0.0483	0.0048	1.105	1.1087	1.0015	0.0069	0.0139	0.0634	https://grasp.nhlbi.nih.gov/downloads/FullResults/2017/2017_Hammerschlag/Hammerschlag_NatGenet2017_insomnia_sumstats-full_090617.txt.gz
INSO01F	Insomnia	female	2017	Free download	European	binary	19521	39846	59367	CTG	28604731	https://www.nature.com/articles/ng.3888	0.049	0.0084	1.0466	1.0604	1.0035	0.0063	0.0587	0.1049	https://grasp.nhlbi.nih.gov/downloads/FullResults/2017/2017_Hammerschlag/Hammerschlag_NatGenet2017_insomnia_sumstats-females_090617.txt.gz
INSO01M	Insomnia	male	2017	Free download	European	binary	12863	40776	53639	CTG	28604731	https://www.nature.com/articles/ng.3888	0.0608	0.0088	1.0588	1.0572	0.9933	0.0073	<0	0	https://grasp.nhlbi.nih.gov/downloads/FullResults/2017/2017_Hammerschlag/Hammerschlag_NatGenet2017_insomnia_sumstats-males_090617.txt.gz
MIGR01	Migraine	both	2016	Personal communication	European	binary	59674	316078	197132	ISHG	27322543	https://www.nature.com/articles/ng.3598	0.0368	0.0031	1.1428	1.1737	1.0266	0.0081	0.1531	0.0469
MIGR01F	Migraine	female	2013	Personal communication	European	binary			84075	ISHG	23793025	https://www.ncbi.nlm.nih.gov/pubmed/23793025	0.0594	0.0074	1.1175	1.144	1.0384	0.009	0.2668	0.0626
MIGR01M	Migraine	male	2013	Personal communication	European	binary			33378	ISHG	23793025	https://www.ncbi.nlm.nih.gov/pubmed/23793025	0.0439	0.0177	1.0496	1.0484	1.0171	0.0081	0.3525	0.1683
NEUR03B	Neuroticism	both	2017	Personal communication	European	continuous			157355	UKB	30593698	https://onlinelibrary.wiley.com/doi/full/10.1002/ajmg.b.32709	0.0995	0.0073	1.2531	1.3273	1.007	0.0093	0.0212	0.0284	https://phenviz.navigome.com/downloads
NEUR03F	Neuroticism	female	2017	Personal communication	European	continuous			73946	UKB	30593698	https://onlinelibrary.wiley.com/doi/full/10.1002/ajmg.b.32709	0.1046	0.0102	1.1301	1.1546	0.9996	0.0083	<0	0	https://phenviz.navigome.com/downloads
NEUR03M	Neuroticism	male	2017	Personal communication	European	continuous			83413	UKB	30593698	https://onlinelibrary.wiley.com/doi/full/10.1002/ajmg.b.32709	0.1009	0.0126	1.1523	1.1791	1.0077	0.0093	0.0432	0.0519	https://phenviz.navigome.com/downloads
OCDI01	Obsessive compulsive disorder (OCD)	both	2017	Free download	European	binary	2688	7037	9725	PGC	28761083	https://www.nature.com/articles/mp2017154	0.3375	0.0475	1.0496	1.0533	0.9895	0.0065	<0	0	https://www.med.unc.edu/pgc/results-and-downloads/data-use-agreement-forms/pgc-ocd_aug2017.zip%20data_download_agreement
OCDI01F	Obsessive compulsive disorder (OCD)	female	2017	Personal communication	European	binary	1525	4307	5832	PGC	30456828	https://onlinelibrary.wiley.com/doi/full/10.1002/ajmg.b.32687	0.3085	0.088	1.0285	1.0305	0.9931	0.0081	<0	0
OCDI01M	Obsessive compulsive disorder (OCD)	male	2017	Personal communication	European	binary	1249	2789	4038	PGC	30456828	https://onlinelibrary.wiley.com/doi/full/10.1002/ajmg.b.32687	0.1504	0.1187	1.0165	1.0172	1.0047	0.0079	0.2765	0.4574
PTSD03	Post-traumatic stress disorder (PTSD)	both	2017	Free download	European	binary	2424	7113	9537	PGC	28439101	https://www.nature.com/articles/mp201777	0.1197	0.053	1.0165	1.0127	0.9939	0.0059	<0	0	https://www.med.unc.edu/pgc/results-and-downloads/data-use-agreement-forms/PTSD%20EA_data_download_agreement
PTSD03F	Post-traumatic stress disorder (PTSD)	female	2017	Free download	European	binary	968	2457	3425	PGC	28439101	https://www.nature.com/articles/mp201777	0.479	0.1251	1.0165	1.0167	0.9848	0.0063	<0	0	https://www.med.unc.edu/pgc/results-and-downloads/data-use-agreement-forms/female_european_ancestry_data_download_agreement
PTSD03M	Post-traumatic stress disorder (PTSD)	male	2017	Free download	European	binary	585	4025	4610	PGC	28439101	https://www.nature.com/articles/mp201777	0.0427	0.0914	1.0075	1.0031	0.9992	0.0057	<0	0	https://www.med.unc.edu/pgc/results-and-downloads/data-use-agreement-forms/male_european_ancestry_data_download_agreement
SCHI02	Schizophrenia (PGC2)	both	2014	Free download	European	binary	33640	43456	77096	PGC	25056061	http://www.nature.com/nature/journal/v511/n7510/full/nature13595.html	0.4554	0.0162	1.5622	1.7409	1.0486	0.0103	0.0656	0.0139	https://www.med.unc.edu/pgc/results-and-downloads/data-use-agreement-forms/SCZ49EUR_data_download_agreement
SCHI02F	Schizophrenia (PGC2)	female	2014	Personal communication	European	binary	12640	22945	35585	PGC	25056061	http://www.nature.com/nature/journal/v511/n7510/full/nature13595.html	0.3691	0.0214	1.2464	1.2852	1.0239	0.0076	0.0838	0.0267
SCHI02M	Schizophrenia (PGC2)	male	2014	Personal communication	European	binary	22778	22921	45699	PGC	25056061	http://www.nature.com/nature/journal/v511/n7510/full/nature13595.html	0.4975	0.0195	1.3409	1.4442	1.0035	0.0079	0.008	0.0178
SMOK05	Heavy versus never smoker	both	2017	Free to UK Biobank registrants	European	binary	23379	23379	46758	UK Biobank	26423011	https://www.sciencedirect.com/science/article/pii/S2213260015002830#fig3	0.2626	0.0167	1.2531	1.2946	1.0533	0.0079	0.1807	0.0268	[UKBB Resources Section]
Body composition and physical activity
BFPC03B	Body fat percentage	meta	2017	Own production	European	continuous			155961	UK Biobank	30593698	https://onlinelibrary.wiley.com/doi/full/10.1002/ajmg.b.32709	0.2022	0.0071	1.5035	1.658	1.0488	0.0093	0.0742	0.0142	http://www.topherhuebel.com/GWAS
BFPC03F	Body fat percentage	female	2017	Own production	European	continuous			70700	UK Biobank	30593698	https://onlinelibrary.wiley.com/doi/full/10.1002/ajmg.b.32709	0.2034	0.01	1.2631	1.2946	1.0214	0.0075	0.0726	0.0253	http://www.topherhuebel.com/GWAS
BFPC03M	Body fat percentage	male	2017	Own production	European	continuous			85261	UK Biobank	30593698	https://onlinelibrary.wiley.com/doi/full/10.1002/ajmg.b.32709	0.227	0.0093	1.3238	1.3986	1.0257	0.0081	0.0644	0.0203	http://www.topherhuebel.com/GWAS
BODY07B	Body mass index (BMI)	meta	2017	Own production	European	continuous			155961	UK Biobank		This manuscript	0.2121	0.0081	1.5217	1.6946	1.0473	0.0099	0.0681	0.0143	http://www.topherhuebel.com/GWAS
BODY07F	Body mass index (BMI)	female	2017	Own production	European	continuous			70700	UK Biobank		This manuscript	0.1989	0.0108	1.2597	1.292	1.0185	0.0071	0.0634	0.0244	http://www.topherhuebel.com/GWAS
BODY07M	Body mass index (BMI)	male	2017	Own production	European	continuous			85261	UK Biobank		This manuscript	0.2354	0.0109	1.3238	1.4185	1.029	0.0093	0.0694	0.0223	http://www.topherhuebel.com/GWAS
FATM03B	Fat mass	meta	2017	Own production	European	continuous			155961	UK Biobank		This manuscript	0.204	0.0073	1.4962	1.6559	1.0455	0.0099	0.0693	0.015	http://www.topherhuebel.com/GWAS
FATM03F	Fat mass	female	2017	Own production	European	continuous			70700	UK Biobank		This manuscript	0.205	0.0104	1.2564	1.2951	1.019	0.0075	0.0643	0.0256	http://www.topherhuebel.com/GWAS
FATM03M	Fat mass	male	2017	Own production	European	continuous			85261	UK Biobank		This manuscript	0.2179	0.0096	1.3101	1.3814	1.0268	0.0087	0.0703	0.0227	http://www.topherhuebel.com/GWAS
LEAN05B	Fat-free mass / lean mass	meta	2017	Own production	European	continuous			155961	UK Biobank	30593698	https://onlinelibrary.wiley.com/doi/full/10.1002/ajmg.b.32709	0.2734	0.011	1.592	1.9503	1.0963	0.0133	0.1013	0.014	http://www.topherhuebel.com/GWAS
LEAN05F	Fat-free mass / lean mass	female	2017	Own production	European	continuous			70700	UK Biobank	30593698	https://onlinelibrary.wiley.com/doi/full/10.1002/ajmg.b.32709	0.2939	0.0152	1.3169	1.4371	1.0312	0.0091	0.0713	0.0209	http://www.topherhuebel.com/GWAS
LEAN05M	Fat-free mass / lean mass	male	2017	Own production	European	continuous			85261	UK Biobank	30593698	https://onlinelibrary.wiley.com/doi/full/10.1002/ajmg.b.32709	0.3233	0.0168	1.3929	1.6071	1.0589	0.0112	0.0971	0.0185	http://www.topherhuebel.com/GWAS
PHYS01	Physical activity (objectively-measured)	both	2018	Personal communication	European	continuous			66224	UK Biobank	30593698	https://onlinelibrary.wiley.com/doi/full/10.1002/ajmg.b.32709	0.143	0.0096	1.1619	1.1799	0.9968	0.0073	<0	0
PHYS01F	Physical activity (objectively-measured)	female	2018	Personal communication	European	continuous			36758	UK Biobank	30593698	https://onlinelibrary.wiley.com/doi/full/10.1002/ajmg.b.32709	0.1574	0.0143	1.1082	1.1243	1.0092	0.0068	0.0741	0.0549
PHYS01M	Physical activity (objectively-measured)	male	2018	Personal communication	European	continuous			29496	UK Biobank	30593698	https://onlinelibrary.wiley.com/doi/full/10.1002/ajmg.b.32709	0.1512	0.0181	1.0741	1.081	0.993	0.0072	<0	0
OBES04	Childhood obesity	both	2012	Free download	European	binary	5530	8318	13848	EGG	22484627	https://www.nature.com/articles/ng.2247	0.4067	0.0423	1.0105	1.0319	0.9236	0.0072	<0	0	http://egg-consortium.org/downloads/EGG_Obesity_Meta_Analysis_1.txt.gz
BODY09	BMI childhood: 3-10 years	both	2015	Free download	European	continuous			35668		26604143	https://academic.oup.com/hmg/article/25/2/389/2384609	0.2421	0.0221	1.1082	1.1376	0.9971	0.007	<0	0	https://egg-consortium.org/downloads/EGG_BMI_HapMap_DISCOVERY.txt.gz
BODY12	BMI adolescence & young adulthood	both	2013	Personal communication	European	continuous			29054		23669352	https://academic.oup.com/hmg/article/22/17/3597/572524	0.1931	0.0209	1.0988	1.1206	1.0139	0.007	0.1152	0.0578
BODY12F	BMI adolescence & young adulthood female	female	2013	Personal communication	European	continuous			13094		23669352	https://academic.oup.com/hmg/article/22/17/3597/572525	0.0988	0.0393	1.0285	1.0403	1.0149	0.007	0.3704	0.1736
BODY12M	BMI adolescence & young adulthood male	male	2013	Personal communication	European	continuous			15262		23669352	https://academic.oup.com/hmg/article/22/17/3597/572526	0.244	0.0353	1.0679	1.0743	1.0023	0.0065	0.0303	0.0874
Glycemic traits
GLYC16	Insulin resistance	both	2018	Personal communication	European	continuous			56791	MAGIC		In preparation	0.2215	0.035	1.0135	1.0134	0.9953	0.0065	<0	0
GLYC16F	Insulin resistance	female	2018	Personal communication	European	continuous			29634	MAGIC		In preparation	0.2871	0.0637	1.0075	1.0083	0.9915	0.0062	<0	0
GLYC16M	Insulin resistance	male	2018	Personal communication	European	continuous			27157	MAGIC		In preparation	0.238	0.0534	1.0075	1.0002	0.9914	0.0059	<0	0
GLYC18	Fasting insulin	both	2018	Free download	European	continuous			98055	MAGIC		In preparation	0.0921	0.0102	1.1144	1.1259	1.0268	0.0073	0.2124	0.058	ftp://ftp.sanger.ac.uk/pub/magic/FI_STAGE1_2_3_SEX_GWAS_2018.txt.gz
GLYC18F	Fasting insulin	female	2018	Free download	European	continuous			47806	MAGIC		In preparation	0.0934	0.0162	1.0588	1.0651	1.0098	0.0072	0.1507	0.1105	ftp://ftp.sanger.ac.uk/pub/magic/FI_STAGE1_2_3_SEX_GWAS_2018.txt.gz
GLYC18M	Fasting insulin	male	2018	Free download	European	continuous			50404	MAGIC		In preparation	0.128	0.0183	1.0375	1.0514	0.9888	0.0066	<0	0	ftp://ftp.sanger.ac.uk/pub/magic/FI_STAGE1_2_3_SEX_GWAS_2018.txt.gz
GLYC19	Fasting glucose	both	2018	Free download	European	continuous			140583	MAGIC		In preparation	0.1222	0.0197	1.105	1.1912	1.0137	0.0082	0.0717	0.0427	ftp://ftp.sanger.ac.uk/pub/magic/FG_STAGE1_2_3_SEX_GWAS_2018.txt.gz
GLYC19F	Fasting glucose	female	2018	Free download	European	continuous			73089	MAGIC		In preparation	0.137	0.0225	1.0527	1.0967	0.9862	0.0077	<0	0	ftp://ftp.sanger.ac.uk/pub/magic/FG_STAGE1_2_3_SEX_GWAS_2018.txt.gz
GLYC19M	Fasting glucose	male	2018	Free download	European	continuous			67506	MAGIC		In preparation	0.1463	0.0259	1.0557	1.0884	0.9952	0.0069	<0	0	ftp://ftp.sanger.ac.uk/pub/magic/FG_STAGE1_2_3_SEX_GWAS_2018.txt.gz
GLYC04	Fasting glucose (age- & sex-adjusted)	both	2010	Free download	European	continuous			46186	MAGIC	20081858	http://www.nature.com/ng/journal/v42/n2/full/ng.520.html	0.0935	0.0165	1.0466	1.0751	0.9907	0.0067	<0	0	ftp://ftp.sanger.ac.uk/pub/magic/MAGIC_FastingGlucose.txt
GLYC05	Fasting insulin (age- & sex-adjusted)	both	2010	Free download	European	continuous			38238	MAGIC	20081858	http://www.nature.com/ng/journal/v42/n2/full/ng.520.html	0.0717	0.0123	1.0527	1.0538	1.0006	0.0061	0.0104	0.1129	ftp://ftp.sanger.ac.uk/pub/magic/MAGIC_ln_FastingInsulin.txt
GLYC07	HOMA-IR: Insulin resistance (age- & sex-adjusted)	both	2010	Free download	European	continuous			37037	MAGIC	20081858	http://www.nature.com/ng/journal/v42/n2/full/ng.520.html	0.0689	0.0127	1.0496	1.0528	1.0027	0.0066	0.0511	0.1241	ftp://ftp.sanger.ac.uk/pub/magic/MAGIC_ln_HOMA-IR.txt
GLYC22	Glycated hemoglobin (HbA1c )	both	2017	Free download	European	continuous			123665	MAGIC	28898252	http://journals.plos.org/plosmedicine/article?id=10.1371/journal.pmed.1002385	0.0604	0.0058	1.0105	1.066	0.9202	0.0067	<0	0	ftp://ftp.sanger.ac.uk/pub/magic/HbA1c_METAL_European.txt.gz
GLYC35	Fasting glucose (BMI-adjusted)	both	2012	Free download	European	continuous			58074	MAGIC	22581228	https://www.nature.com/articles/ng.2274	0.0987	0.0157	1.0679	1.1114	0.9977	0.0072	<0	0	ftp://ftp.sanger.ac.uk/pub/magic/MAGIC_Manning_et_al_FastingGlucose_MainEffect.txt.gz
GLYC36	Fasting insulin (BMI-adjusted)	both	2012	Free download	European	continuous			51750	MAGIC	22581228	https://www.nature.com/articles/ng.2274	0.0699	0.0101	1.071	1.0861	1.0156	0.0068	0.1807	0.0791	ftp://ftp.sanger.ac.uk/pub/magic/MAGIC_Manning_et_al_lnFastingInsulin_MainEffect.txt.gz
	BMI = body mass index, EGG = Early Growth Genetics Consortium, GC = genomic control, h2 = heritabiltiy, HOMA = Homeostatic model assessment, ICC = International Cannabis Consortium, IR = Insulin resistance, LDSC = linkage disequilibrium score regression, MAGIC = Meta-Analyses of Glucose and Insulin-related traits Consortium, N = number, PGC = Psychiatric Genomics Consortium, PMID = PubMed referen…
