# Supplementary material for: Genetic correlations of psychiatric traits with body composition and glycemic traits are sex- and age-dependent
Source: Nat Commun. 2019 Dec 18;10:5765. doi: 10.1038/s41467-019-13544-0 (PMC6920448; doi:10.1038/s41467-019-13544-0)
Supplement: Supplementary file 4 — Supplementary Data 2 [file 41467_2019_13544_MOESM4_ESM.xlsx]

## Sheet: 6. Rg body compsition
Supplementary Data 2. Genetic correlations between body composition traits, physical activity, childhood overweight, and psychiatric disorders and behavioural traits. The correlations were calculated using linkage disequilibrium score regression (Bulik-Sullivan et. al, 2015). Bonferroni-corrected p value threshold: alpha = 0.05/190 = 0.0002. rg=genetic correlation; se=standard error of genetic co…
Psychiatric/behavioural trait	Sex psy. trait	Body composition trait	Sex body composition	rg	se	z	p	h2_obs	h2_obs_se	h2_int	h2_int_se	gcov_int	gcov_int_se	significant	nominally
Attention deficit hyperactivity disorder (ADHD)	Both	Body fat %	Both	0.296	0.0312	9.4819	2.4972e-21	0.2069	0.0084	1.0399	0.0121	0.0093	0.007	significant	#VALUE!
Attention deficit hyperactivity disorder (ADHD)	Both	Body fat %	Female	0.2816	0.0367	7.6731	1.6788e-14	0.2037	0.0109	1.0212	0.0094	0.0082	0.0061	significant	#VALUE!
Attention deficit hyperactivity disorder (ADHD)	Both	Body fat %	Male	0.2912	0.0371	7.8461	4.2929e-15	0.2305	0.0115	1.022	0.0102	0.006	0.0066	significant	#VALUE!
Attention deficit hyperactivity disorder (ADHD)	Female	Body fat %	Both	0.3427	0.0538	6.3702	1.8881e-10	0.2075	0.0086	1.035	0.0128	0.0079	0.0058	significant	#VALUE!
Attention deficit hyperactivity disorder (ADHD)	Female	Body fat %	Female	0.2933	0.0622	4.7193	2.3663e-06	0.2041	0.0116	1.0207	0.0097	0.0064	0.0058	significant	#VALUE!
Attention deficit hyperactivity disorder (ADHD)	Female	Body fat %	Male	0.3638	0.0679	5.3601	8.3178e-08	0.231	0.0114	1.0185	0.0106	0.0049	0.0062	significant	#VALUE!
Attention deficit hyperactivity disorder (ADHD)	Male	Body fat %	Both	0.2917	0.0367	7.9487	1.8851e-15	0.2076	0.0086	1.0347	0.0127	0.0089	0.0067	significant	#VALUE!
Attention deficit hyperactivity disorder (ADHD)	Male	Body fat %	Female	0.3109	0.0441	7.0457	1.8453e-12	0.2036	0.0117	1.0214	0.0095	0.0034	0.0062	significant	#VALUE!
Attention deficit hyperactivity disorder (ADHD)	Male	Body fat %	Male	0.267	0.0424	6.2927	3.1204e-10	0.2311	0.0115	1.0182	0.0107	0.0089	0.0062	significant	#VALUE!
Attention deficit hyperactivity disorder (ADHD)	Both	Body mass index	Both	0.374	0.0303	12.3438	5.2622e-35	0.2172	0.0095	1.0377	0.0119	0.0035	0.0072	significant	#VALUE!
Attention deficit hyperactivity disorder (ADHD)	Both	Body mass index	Female	0.3486	0.0347	10.0552	8.7182e-24	0.2009	0.0115	1.0161	0.0093	0.0012	0.0062	significant	#VALUE!
Attention deficit hyperactivity disorder (ADHD)	Both	Body mass index	Male	0.3847	0.0363	10.6024	2.9043e-26	0.2379	0.0126	1.0277	0.0106	0.0036	0.0067	significant	#VALUE!
Attention deficit hyperactivity disorder (ADHD)	Female	Body mass index	Both	0.4233	0.0623	6.7984	1.058e-11	0.2174	0.0093	1.0336	0.0129	0.0066	0.0065	significant	#VALUE!
Attention deficit hyperactivity disorder (ADHD)	Female	Body mass index	Female	0.3666	0.0697	5.2583	1.4538e-07	0.2003	0.0118	1.0167	0.0095	0.0029	0.0063	significant	#VALUE!
Attention deficit hyperactivity disorder (ADHD)	Female	Body mass index	Male	0.4591	0.0744	6.1742	6.6512e-10	0.2386	0.0123	1.0246	0.011	0.0056	0.0063	significant	#VALUE!
Attention deficit hyperactivity disorder (ADHD)	Male	Body mass index	Both	0.3786	0.0343	11.0269	2.8348e-28	0.2178	0.0095	1.0326	0.0129	0.0011	0.0062	significant	#VALUE!
Attention deficit hyperactivity disorder (ADHD)	Male	Body mass index	Female	0.3846	0.0409	9.4155	4.7088e-21	0.2	0.0119	1.0173	0.0094	-0.0031	0.0059	significant	#VALUE!
Attention deficit hyperactivity disorder (ADHD)	Male	Body mass index	Male	0.3693	0.0409	9.0328	1.6728e-19	0.2396	0.0124	1.023	0.0109	0.0039	0.0059	significant	#VALUE!
Attention deficit hyperactivity disorder (ADHD)	Both	Fat-free mass	Both	0.1718	0.026	6.6102	3.8374e-11	0.2935	0.0131	1.0488	0.0179	0.0022	0.007	significant	#VALUE!
Attention deficit hyperactivity disorder (ADHD)	Both	Fat-free mass	Female	0.1721	0.0306	5.6316	1.7859e-08	0.3051	0.0157	1.0158	0.0112	-0.0028	0.0062	significant	#VALUE!
Attention deficit hyperactivity disorder (ADHD)	Both	Fat-free mass	Male	0.1664	0.0317	5.2468	1.548e-07	0.34	0.0187	1.0366	0.0155	0.0078	0.0072	significant	#VALUE!
Attention deficit hyperactivity disorder (ADHD)	Female	Fat-free mass	Both	0.1555	0.0552	2.8159	0.0049	0.2938	0.0146	1.0406	0.0193	0.0057	0.0069		#VALUE!
Attention deficit hyperactivity disorder (ADHD)	Female	Fat-free mass	Female	0.1642	0.067	2.4513	0.0142	0.3049	0.0174	1.0128	0.0119	-0.0014	0.0065		#VALUE!
Attention deficit hyperactivity disorder (ADHD)	Female	Fat-free mass	Male	0.1428	0.0596	2.3957	0.0166	0.3402	0.0214	1.0316	0.0165	0.0116	0.0061		#VALUE!
Attention deficit hyperactivity disorder (ADHD)	Male	Fat-free mass	Both	0.1883	0.0323	5.8211	5.8455e-09	0.2935	0.0143	1.041	0.0189	-0.0031	0.0073	significant	#VALUE!
Attention deficit hyperactivity disorder (ADHD)	Male	Fat-free mass	Female	0.1965	0.0369	5.3254	1.0074e-07	0.3043	0.017	1.0137	0.0118	-0.0063	0.0063	significant	#VALUE!
Attention deficit hyperactivity disorder (ADHD)	Male	Fat-free mass	Male	0.1722	0.0381	4.5245	6.0551e-06	0.3406	0.0213	1.031	0.0166	0.0036	0.0071	significant	#VALUE!
Attention deficit hyperactivity disorder (ADHD)	Both	Fat mass	Both	0.3116	0.0301	10.3655	3.5578e-25	0.2098	0.0089	1.0327	0.0124	0.0086	0.0068	significant	#VALUE!
Attention deficit hyperactivity disorder (ADHD)	Both	Fat mass	Female	0.2991	0.0348	8.5856	9.0391e-18	0.207	0.0113	1.0159	0.0094	0.0048	0.006	significant	#VALUE!
Attention deficit hyperactivity disorder (ADHD)	Both	Fat mass	Male	0.3132	0.0369	8.4958	1.9658e-17	0.2209	0.0117	1.0235	0.0107	0.0077	0.0065	significant	#VALUE!
Attention deficit hyperactivity disorder (ADHD)	Female	Fat mass	Both	0.3411	0.0563	6.0626	1.3391e-09	0.2104	0.0089	1.0276	0.0128	0.0094	0.006	significant	#VALUE!
Attention deficit hyperactivity disorder (ADHD)	Female	Fat mass	Female	0.3069	0.0658	4.6658	3.0748e-06	0.2069	0.0118	1.0157	0.0093	0.005	0.006	significant	#VALUE!
Attention deficit hyperactivity disorder (ADHD)	Female	Fat mass	Male	0.3621	0.0694	5.2169	1.8197e-07	0.2216	0.0117	1.0203	0.011	0.0079	0.0062	significant	#VALUE!
Attention deficit hyperactivity disorder (ADHD)	Male	Fat mass	Both	0.3115	0.0351	8.8784	6.7836e-19	0.2107	0.0089	1.0268	0.0127	0.0068	0.0063	significant	#VALUE!
Attention deficit hyperactivity disorder (ADHD)	Male	Fat mass	Female	0.3285	0.0423	7.7629	8.3025e-15	0.2062	0.0118	1.0168	0.0092	0.0003	0.0061	significant	#VALUE!
Attention deficit hyperactivity disorder (ADHD)	Male	Fat mass	Male	0.2953	0.0414	7.1337	9.7707e-13	0.2223	0.0118	1.0191	0.011	0.0086	0.0059	significant	#VALUE!
Attention deficit hyperactivity disorder (ADHD)	Both	Overweight childhood (OWC)	Both	0.2157	0.0463	4.6545	3.2483e-06	0.4312	0.0441	0.9178	0.0087	-0.002	0.005	significant	#VALUE!
Attention deficit hyperactivity disorder (ADHD)	Female	Overweight childhood (OWC)	Both	0.1063	0.0894	1.189	0.2344	0.4341	0.0469	0.9163	0.0086	0.0131	0.0052		#VALUE!
Attention deficit hyperactivity disorder (ADHD)	Male	Overweight childhood (OWC)	Both	0.2621	0.0539	4.8651	1.1441e-06	0.4351	0.0472	0.9161	0.0084	-0.0066	0.005	significant	#VALUE!
Attention deficit hyperactivity disorder (ADHD)	Both	Physical activity	Both	-0.0618	0.048	-1.2886	0.1975	0.1392	0.0103	1.002	0.0089	0.0036	0.006		#VALUE!
Attention deficit hyperactivity disorder (ADHD)	Both	Physical activity	Female	-0.0704	0.0582	-1.2093	0.2266	0.1561	0.0156	1.01	0.0084	-0.0002	0.006		#VALUE!
Attention deficit hyperactivity disorder (ADHD)	Both	Physical activity	Male	-0.0789	0.0618	-1.2768	0.2017	0.1546	0.0202	0.9921	0.0084	0.004	0.0056		#VALUE!
Attention deficit hyperactivity disorder (ADHD)	Female	Physical activity	Both	-0.0951	0.0768	-1.2385	0.2155	0.141	0.0109	0.999	0.0089	-0.0014	0.006		#VALUE!
Attention deficit hyperactivity disorder (ADHD)	Female	Physical activity	Female	-0.2066	0.0932	-2.217	0.0266	0.1571	0.0153	1.0084	0.0081	0.0027	0.0056		#VALUE!
Attention deficit hyperactivity disorder (ADHD)	Female	Physical activity	Male	-0.0182	0.1137	-0.1597	0.8731	0.1553	0.0205	0.9913	0.0081	-0.0036	0.006		#VALUE!
Attention deficit hyperactivity disorder (ADHD)	Male	Physical activity	Both	-0.0407	0.0554	-0.7334	0.4633	0.1414	0.0108	0.9985	0.0089	0.004	0.0059		#VALUE!
Attention deficit hyperactivity disorder (ADHD)	Male	Physical activity	Female	-0.059	0.0676	-0.8716	0.3834	0.1568	0.0153	1.0086	0.0081	0.0012	0.0055		#VALUE!
Attention deficit hyperactivity disorder (ADHD)	Male	Physical activity	Male	-0.0366	0.072	-0.5074	0.6118	0.1566	0.0202	0.9902	0.008	0.0015	0.0057		#VALUE!
Alcohol dependence	Both	Body fat %	Both	0.2274	0.0601	3.7855	0.0002	0.054	0.0103	1.0199	0.0064	-0.0038	0.0057	significant	#VALUE!
Alcohol dependence	Both	Body fat %	Female	0.2091	0.0729	2.8685	0.0041	0.054	0.0103	1.0199	0.0064	0.0013	0.0049		#VALUE!
Alcohol dependence	Both	Body fat %	Male	0.2314	0.0671	3.4494	0.0006	0.054	0.0103	1.0199	0.0064	-0.0057	0.0054		#VALUE!
Alcohol dependence	Female	Body fat %	Both	0	0	0	1	NA	NA	NA	NA	NA	NA		#VALUE!
Alcohol dependence	Female	Body fat %	Female	0	0	0	1	NA	NA	NA	NA	NA	NA		#VALUE!
Alcohol dependence	Female	Body fat %	Male	0	0	0	1	NA	NA	NA	NA	NA	NA		#VALUE!
Alcohol dependence	Male	Body fat %	Both	0.212	0.0741	2.8605	0.0042	0.1137	0.0314	0.9965	0.006	0.0036	0.0058		#VALUE!
Alcohol dependence	Male	Body fat %	Female	0.2014	0.0894	2.2531	0.0243	0.1137	0.0314	0.9965	0.006	0.0051	0.0052		#VALUE!
Alcohol dependence	Male	Body fat %	Male	0.2105	0.0806	2.6125	0.009	0.1137	0.0314	0.9965	0.006	0.0007	0.0057		#VALUE!
Alcohol dependence	Both	Body mass index	Both	0.2139	0.0572	3.7359	0.0002	0.054	0.0103	1.0199	0.0064	-0.0054	0.0054	significant	#VALUE!
Alcohol dependence	Both	Body mass index	Female	0.1885	0.0738	2.5542	0.0106	0.054	0.0103	1.0199	0.0064	0.0023	0.0049		#VALUE!
Alcohol dependence	Both	Body mass index	Male	0.2231	0.0638	3.4975	0.0005	0.054	0.0103	1.0199	0.0064	-0.0081	0.0052		#VALUE!
Alcohol dependence	Female	Body mass index	Both	0	0	0	1	NA	NA	NA	NA	NA	NA		#VALUE!
Alcohol dependence	Female	Body mass index	Female	0	0	0	1	NA	NA	NA	NA	NA	NA		#VALUE!
Alcohol dependence	Female	Body mass index	Male	0	0	0	1	NA	NA	NA	NA	NA	NA		#VALUE!
Alcohol dependence	Male	Body mass index	Both	0.2703	0.0706	3.8291	0.0001	0.1137	0.0314	0.9965	0.006	-0.0021	0.0057	significant	#VALUE!
Alcohol dependence	Male	Body mass index	Female	0.2654	0.0885	3.0003	0.0027	0.1137	0.0314	0.9965	0.006	0.0003	0.0051		#VALUE!
Alcohol dependence	Male	Body mass index	Male	0.2621	0.0754	3.4739	0.0005	0.1137	0.0314	0.9965	0.006	-0.0022	0.0054		#VALUE!
Alcohol dependence	Both	Fat-free mass	Both	0.0416	0.0548	0.759	0.4478	0.054	0.0103	1.0199	0.0064	-0.0072	0.0064		#VALUE!
Alcohol dependence	Both	Fat-free mass	Female	0.004	0.0689	0.0577	0.954	0.054	0.0103	1.0199	0.0064	-0.0011	0.0058		#VALUE!
Alcohol dependence	Both	Fat-free mass	Male	0.0901	0.0541	1.6641	0.0961	0.054	0.0103	1.0199	0.0064	-0.0114	0.0052		#VALUE!
Alcohol dependence	Female	Fat-free mass	Both	0	0	0	1	NA	NA	NA	NA	NA	NA		#VALUE!
Alcohol dependence	Female	Fat-free mass	Female	0	0	0	1	NA	NA	NA	NA	NA	NA		#VALUE!
Alcohol dependence	Female	Fat-free mass	Male	0	0	0	1	NA	NA	NA	NA	NA	NA		#VALUE!
Alcohol dependence	Male	Fat-free mass	Both	0.0783	0.0596	1.314	0.1888	0.1137	0.0314	0.9965	0.006	-0.003	0.006		#VALUE!
Alcohol dependence	Male	Fat-free mass	Female	0.0558	0.0728	0.767	0.4431	0.1137	0.0314	0.9965	0.006	-0.0005	0.0051		#VALUE!
Alcohol dependence	Male	Fat-free mass	Male	0.0951	0.0619	1.5359	0.1246	0.1137	0.0314	0.9965	0.006	-0.0038	0.0057		#VALUE!
Alcohol dependence	Both	Fat mass	Both	0.2044	0.0572	3.5733	0.0004	0.054	0.0103	1.0199	0.0064	-0.0057	0.0056		#VALUE!
Alcohol dependence	Both	Fat mass	Female	0.1592	0.0696	2.2889	0.0221	0.054	0.0103	1.0199	0.0064	0.0017	0.0049		#VALUE!
Alcohol dependence	Both	Fat mass	Male	0.2342	0.0661	3.544	0.0004	0.054	0.0103	1.0199	0.0064	-0.0085	0.0054		#VALUE!
Alcohol dependence	Female	Fat mass	Both	0	0	0	1	NA	NA	NA	NA	NA	NA		#VALUE!
Alcohol dependence	Female	Fat mass	Female	0	0	0	1	NA	NA	NA	NA	NA	NA		#VALUE!
Alcohol dependence	Female	Fat mass	Male	0	0	0	1	NA	NA	NA	NA	NA	NA		#VALUE!
Alcohol dependence	Male	Fat mass	Both	0.2061	0.0706	2.9215	0.0035	0.1137	0.0314	0.9965	0.006	0.0015	0.0057		#VALUE!
Alcohol dependence	Male	Fat mass	Female	0.1683	0.0839	2.0067	0.0448	0.1137	0.0314	0.9965	0.006	0.0045	0.005		#VALUE!
Alcohol dependence	Male	Fat mass	Male	0.2261	0.0786	2.8781	0.004	0.1137	0.0314	0.9965	0.006	-0.0012	0.0054		#VALUE!
Alcohol dependence	Both	Overweight childhood (OWC)	Both	0.0011	0.0937	0.0117	0.9907	0.0557	0.0103	1.0194	0.0068	-0.0048	0.0045		#VALUE!
Alcohol dependence	Female	Overweight childhood (OWC)	Both	0	0	0	1	NA	NA	NA	NA	NA	NA		#VALUE!
Alcohol dependence	Male	Overweight childhood (OWC)	Both	0.0178	0.0999	0.1785	0.8583	0.117	0.0314	0.9953	0.0063	-4.4556e-05	0.0046		#VALUE!
Alcohol dependence	Both	Physical activity	Both	-0.0067	0.0883	-0.0756	0.9397	0.0541	0.0103	1.0197	0.0066	-0.0008	0.0052		#VALUE!
Alcohol dependence	Both	Physical activity	Female	-0.0484	0.0996	-0.4863	0.6268	0.056	0.0099	1.018	0.0068	-0.0014	0.005		#VALUE!
Alcohol dependence	Both	Physical activity	Male	-0.0099	0.1114	-0.0885	0.9294	0.056	0.0099	1.0179	0.0069	-0.0012	0.005		#VALUE!
Alcohol dependence	Female	Physical activity	Both	0	0	0	1	NA	NA	NA	NA	NA	NA		#VALUE!
Alcohol dependence	Female	Physical activity	Female	0	0	0	1	NA	NA	NA	NA	NA	NA		#VALUE!
Alcohol dependence	Female	Physical activity	Male	0	0	0	1	NA	NA	NA	NA	NA	NA		#VALUE!
Alcohol dependence	Male	Physical activity	Both	-0.0144	0.0987	-0.146	0.8839	0.1143	0.0315	0.9963	0.0061	5.8978e-05	0.0047		#VALUE!
Alcohol dependence	Male	Physical activity	Female	-0.0704	0.117	-0.6015	0.5475	0.1159	0.0325	0.996	0.0063	0.001	0.0047		#VALUE!
Alcohol dependence	Male	Physical activity	Male	0.0464	0.1369	0.3387	0.7348	0.1159	0.0325	0.996	0.0063	-0.0012	0.0049		#VALUE!
Anorexia nervosa	Both	Body fat %	Both	-0.3439	0.0317	-10.8457	2.0904e-27	0.1789	0.012	1.0244	0.01	0.0167	0.0071	significant	#VALUE!
Anorexia nervosa	Both	Body fat %	Female	-0.4446	0.0415	-10.7191	8.2828e-27	0.1789	0.012	1.0244	0.01	0.0108	0.0068	significant	#VALUE!
Anorexia nervosa	Both	Body fat %	Male	-0.2628	0.0353	-7.4358	1.0392e-13	0.1789	0.012	1.0244	0.01	0.0122	0.0064	significant	#VALUE!
Anorexia nervosa	Female	Body fat %	Both	-0.2967	0.0335	-8.8474	8.9594e-19	0.2344	0.0169	1.0024	0.0089	0.0119	0.0064	significant	#VALUE!
Anorexia nervosa	Female	Body fat %	Female	-0.3875	0.0435	-8.9073	5.2283e-19	0.2344	0.0169	1.0024	0.0089	0.0066	0.0064	significant	#VALUE!
Anorexia nervosa	Female	Body fat %	Male	-0.2249	0.0373	-6.0316	1.623e-09	0.2344	0.0169	1.0024	0.0089	0.0097	0.0057	significant	#VALUE!
Anorexia nervosa	Both	Body mass index	Both	-0.3036	0.0306	-9.9162	3.5381e-23	0.1789	0.012	1.0244	0.01	0.0087	0.0073	significant	#VALUE!
Anorexia nervosa	Both	Body mass index	Female	-0.378	0.0398	-9.4862	2.3963e-21	0.1789	0.012	1.0244	0.01	0.0027	0.0067	significant	#VALUE!
Anorexia nervosa	Both	Body mass index	Male	-0.2476	0.0346	-7.1636	7.8566e-13	0.1789	0.012	1.0244	0.01	0.0081	0.0064	significant	#VALUE!
Anorexia nervosa	Female	Body mass index	Both	-0.2694	0.0305	-8.8272	1.0731e-18	0.2344	0.0169	1.0024	0.0089	0.0061	0.0064	significant	#VALUE!
Anorexia nervosa	Female	Body mass index	Female	-0.3395	0.0414	-8.2087	2.2361e-16	0.2344	0.0169	1.0024	0.0089	0.0003	0.0061	significant	#VALUE!
Anorexia nervosa	Female	Body mass index	Male	-0.2159	0.0352	-6.1416	8.167e-10	0.2344	0.0169	1.0024	0.0089	0.0067	0.0058	significant	#VALUE!
Anorexia nervosa	Both	Fat-free mass	Both	-0.1372	0.0303	-4.5339	5.7891e-06	0.1789	0.012	1.0244	0.01	0.0042	0.0079	significant	#VALUE!
Anorexia nervosa	Both	Fat-free mass	Female	-0.1671	0.0356	-4.6993	2.6105e-06	0.1789	0.012	1.0244	0.01	0.0003	0.0068	significant	#VALUE!
Anorexia nervosa	Both	Fat-free mass	Male	-0.0989	0.0323	-3.0629	0.0022	0.1789	0.012	1.0244	0.01	0.0075	0.0065		#VALUE!
Anorexia nervosa	Female	Fat-free mass	Both	-0.1252	0.0296	-4.2237	2.4037e-05	0.2344	0.0169	1.0024	0.0089	0.0042	0.0073	significant	#VALUE!
Anorexia nervosa	Female	Fat-free mass	Female	-0.1488	0.0355	-4.195	2.7283e-05	0.2344	0.0169	1.0024	0.0089	-0.0009	0.0065	significant	#VALUE!
Anorexia nervosa	Female	Fat-free mass	Male	-0.095	0.0317	-2.9934	0.0028	0.2344	0.0169	1.0024	0.0089	0.0092	0.0059		#VALUE!
Anorexia nervosa	Both	Fat mass	Both	-0.3206	0.0321	-9.9746	1.9694e-23	0.1789	0.012	1.0244	0.01	0.0149	0.0073	significant	#VALUE!
Anorexia nervosa	Both	Fat mass	Female	-0.3989	0.0419	-9.5123	1.8647e-21	0.1789	0.012	1.0244	0.01	0.0083	0.0069	significant	#VALUE!
Anorexia nervosa	Both	Fat mass	Male	-0.2644	0.0366	-7.2254	4.997e-13	0.1789	0.012	1.0244	0.01	0.0124	0.0065	significant	#VALUE!
Anorexia nervosa	Female	Fat mass	Both	-0.2784	0.0324	-8.5962	8.2379e-18	0.2344	0.0169	1.0024	0.0089	0.0113	0.0065	significant	#VALUE!
Anorexia nervosa	Female	Fat mass	Female	-0.3456	0.0426	-8.1084	5.1302e-16	0.2344	0.0169	1.0024	0.0089	0.0045	0.0064	significant	#VALUE!
Anorexia nervosa	Female	Fat mass	Male	-0.2318	0.0374	-6.202	5.5749e-10	0.2344	0.0169	1.0024	0.0089	0.011	0.0058	significant	#VALUE!
Anorexia nervosa	Both	Overweight childhood (OWC)	Both	-0.0538	0.0492	-1.0934	0.2742	0.1796	0.0117	1.0231	0.0098	0.0154	0.0056		#VALUE!
Anorexia nervosa	Female	Overweight childhood (OWC)	Both	-0.0313	0.0536	-0.5832	0.5598	0.2346	0.0171	1.0024	0.009	0.009	0.0053		#VALUE!
Anorexia nervosa	Both	Physical activity	Both	0.1746	0.0456	3.8286	0.0001	0.179	0.0121	1.0243	0.0101	0.0044	0.0061	significant	#VALUE!
Anorexia nervosa	Both	Physical activity	Female	0.2457	0.0559	4.3968	1.0984e-05	0.1788	0.0117	1.0249	0.0099	0.0044	0.0056	significant	#VALUE!
Anorexia nervosa	Both	Physical activity	Male	0.1046	0.0567	1.8462	0.0649	0.1789	0.0117	1.0248	0.0098	0.0045	0.0055		#VALUE!
Anorexia nervosa	Female	Physical activity	Both	0.1909	0.0461	4.1392	3.4851e-05	0.234	0.0169	1.0027	0.0089	-3.4969e-05	0.0058	significant	#VALUE!
Anorexia nervosa	Female	Physical activity	Female	0.2422	0.0616	3.9285	8.5471e-05	0.2364	0.0175	1.001	0.0093	0.0039	0.0057	significant	#VALUE!
Anorexia nervosa	Female	Physical activity	Male	0.1186	0.0604	1.9653	0.0494	0.2365	0.0175	1.0009	0.0093	-0.0002	0.0051		#VALUE!
Anxiety	Both	Body fat %	Both	0.0574	0.0333	1.7252	0.0845	0.207	0.0076	1.0379	0.0099	0.0147	0.0057		#VALUE!
Anxiety	Both	Body fat %	Female	0.0803	0.0407	1.9728	0.0485	0.2039	0.0102	1.0205	0.0076	0.0122	0.0052		#VALUE!
Anxiety	Both	Body fat %	Male	0.0406	0.0384	1.0561	0.2909	0.2303	0.0097	1.0212	0.008	0.0091	0.005		#VALUE!
Anxiety	Female	Body fat %	Both	0.0692	0.0392	1.7676	0.0771	0.207	0.0076	1.0379	0.0099	0.0104	0.0057		#VALUE!
Anxiety	Female	Body fat %	Female	0.0983	0.0453	2.1693	0.0301	0.2039	0.0102	1.0205	0.0076	0.0138	0.005		#VALUE!
Anxiety	Female	Body fat %	Male	0.0497	0.0477	1.0428	0.297	0.2303	0.0097	1.0212	0.008	0.0023	0.0053		#VALUE!
Anxiety	Male	Body fat %	Both	0.0276	0.0502	0.551	0.5816	0.207	0.0076	1.0379	0.0099	0.0102	0.0052		#VALUE!
Anxiety	Male	Body fat %	Female	0.0376	0.0662	0.5687	0.5696	0.2039	0.0102	1.0205	0.0076	0.0039	0.0048		#VALUE!
Anxiety	Male	Body fat %	Male	0.0171	0.0558	0.3072	0.7587	0.2303	0.0097	1.0212	0.008	0.0101	0.005		#VALUE!
Anxiety	Both	Body mass index	Both	0.0494	0.0344	1.4358	0.1511	0.2175	0.0089	1.0344	0.0102	0.0223	0.0055		#VALUE!
Anxiety	Both	Body mass index	Female	0.0726	0.0431	1.6829	0.0924	0.2004	0.0113	1.0162	0.0073	0.0172	0.0051		#VALUE!
Anxiety	Both	Body mass index	Male	0.0292	0.0405	0.7195	0.4718	0.2406	0.0114	1.0217	0.0091	0.0155	0.0052		#VALUE!
Anxiety	Female	Body mass index	Both	0.0901	0.0424	2.1269	0.0334	0.2175	0.0089	1.0344	0.0102	0.0127	0.0056		#VALUE!
Anxiety	Female	Body mass index	Female	0.1	0.049	2.0415	0.0412	0.2004	0.0113	1.0162	0.0073	0.0175	0.005		#VALUE!
Anxiety	Female	Body mass index	Male	0.0761	0.0519	1.4657	0.1427	0.2406	0.0114	1.0217	0.0091	0.0033	0.0053		#VALUE!
Anxiety	Male	Body mass index	Both	-0.0327	0.048	-0.6811	0.4958	0.2175	0.0089	1.0344	0.0102	0.0193	0.0051		#VALUE!
Anxiety	Male	Body mass index	Female	0.0146	0.0648	0.2244	0.8224	0.2004	0.0113	1.0162	0.0073	0.0074	0.0044		#VALUE!
Anxiety	Male	Body mass index	Male	-0.0642	0.0543	-1.182	0.2372	0.2406	0.0114	1.0217	0.0091	0.0188	0.005		#VALUE!
Anxiety	Both	Fat-free mass	Both	-0.0283	0.0281	-1.0086	0.3132	0.2905	0.0132	1.0561	0.0154	0.0091	0.0058		#VALUE!
Anxiety	Both	Fat-free mass	Female	-0.0375	0.0344	-1.0898	0.2758	0.3004	0.0162	1.0221	0.0094	0.007	0.0053		#VALUE!
Anxiety	Both	Fat-free mass	Male	-0.0249	0.0328	-0.7591	0.4478	0.3379	0.0196	1.0383	0.0136	0.0075	0.0054		#VALUE!
Anxiety	Female	Fat-free mass	Both	-0.0197	0.0327	-0.6034	0.5463	0.2905	0.0132	1.0561	0.0154	0.009	0.0059		#VALUE!
Anxiety	Female	Fat-free mass	Female	-0.0417	0.0402	-1.0377	0.2994	0.3004	0.0162	1.0221	0.0094	0.0084	0.0054		#VALUE!
Anxiety	Female	Fat-free mass	Male	-0.0006	0.0369	-0.0171	0.9864	0.3379	0.0196	1.0383	0.0136	0.005	0.0052		#VALUE!
Anxiety	Male	Fat-free mass	Both	-0.048	0.0453	-1.0595	0.2894	0.2905	0.0132	1.0561	0.0154	0.0041	0.0055		#VALUE!
Anxiety	Male	Fat-free mass	Female	-0.0322	0.0542	-0.5947	0.5521	0.3004	0.0162	1.0221	0.0094	0.0013	0.0048		#VALUE!
Anxiety	Male	Fat-free mass	Male	-0.0728	0.0551	-1.3225	0.186	0.3379	0.0196	1.0383	0.0136	0.006	0.0054		#VALUE!
Anxiety	Both	Fat mass	Both	0.0371	0.034	1.0914	0.2751	0.2094	0.0079	1.0326	0.0104	0.0155	0.0058		#VALUE!
Anxiety	Both	Fat mass	Female	0.051	0.0409	1.2467	0.2125	0.206	0.011	1.0169	0.0078	0.0134	0.0052		#VALUE!
Anxiety	Both	Fat mass	Male	0.0263	0.0405	0.6483	0.5168	0.2214	0.01	1.0218	0.0085	0.0095	0.0053		#VALUE!
Anxiety	Female	Fat mass	Both	0.054	0.0398	1.3566	0.1749	0.2094	0.0079	1.0326	0.0104	0.011	0.0058		#VALUE!
Anxiety	Female	Fat mass	Female	0.0685	0.0454	1.5088	0.1314	0.206	0.011	1.0169	0.0078	0.0143	0.005		#VALUE!
Anxiety	Female	Fat mass	Male	0.0424	0.049	0.866	0.3865	0.2214	0.01	1.0218	0.0085	0.0032	0.0053		#VALUE!
Anxiety	Male	Fat mass	Both	-0.0022	0.0492	-0.0441	0.9648	0.2094	0.0079	1.0326	0.0104	0.011	0.0052		#VALUE!
Anxiety	Male	Fat mass	Female	0.0135	0.0639	0.2105	0.8333	0.206	0.011	1.0169	0.0078	0.0051	0.0047		#VALUE!
Anxiety	Male	Fat mass	Male	-0.0125	0.0568	-0.2202	0.8257	0.2214	0.01	1.0218	0.0085	0.01	0.005		#VALUE!
Anxiety	Both	Overweight childhood (OWC)	Both	0.0823	0.0585	1.4059	0.1598	0.4114	0.0452	0.9226	0.0074	0.0025	0.0047		#VALUE!
Anxiety	Female	Overweight childhood (OWC)	Both	0.1138	0.0717	1.5882	0.1122	0.4114	0.0452	0.9226	0.0074	0.0021	0.0048		#VALUE!
Anxiety	Male	Overweight childhood (OWC)	Both	0.0108	0.0822	0.1317	0.8953	0.4114	0.0452	0.9226	0.0074	0.0018	0.0044		#VALUE!
Anxiety	Both	Physical activity	Both	-0.1112	0.0453	-2.4524	0.0142	0.143	0.0097	0.9968	0.0074	-0.0236	0.0045		#VALUE!
Anxiety	Both	Physical activity	Female	-0.1214	0.0583	-2.0802	0.0375	0.156	0.0149	1.0099	0.007	-0.0242	0.0043		#VALUE!
Anxiety	Both	Physical activity	Male	-0.1332	0.0629	-2.1163	0.0343	0.1537	0.0182	0.9924	0.0071	-0.0104	0.0049		#VALUE!
Anxiety	Female	Physical activity	Both	-0.144	0.0532	-2.7081	0.0068	0.143	0.0097	0.9968	0.0074	-0.0235	0.0046		#VALUE!
Anxiety	Female	Physical activity	Female	-0.1696	0.0708	-2.3944	0.0166	0.156	0.0149	1.0099	0.007	-0.0299	0.0045		#VALUE!
Anxiety	Female	Physical activity	Male	-0.1647	0.0744	-2.2144	0.0268	0.1537	0.0182	0.9924	0.0071	-0.0017	0.0048		#VALUE!
Anxiety	Male	Physical activity	Both	-0.0489	0.0707	-0.6918	0.4891	0.143	0.0097	0.9968	0.0074	-0.0079	0.004		#VALUE!
Anxiety	Male	Physical activity	Female	-0.0321	0.0889	-0.3613	0.7178	0.156	0.0149	1.0099	0.007	-0.001	0.004		#VALUE!
Anxiety	Male	Physical activity	Male	-0.0672	0.0913	-0.7361	0.4617	0.1537	0.0182	0.9924	0.0071	-0.0138	0.0042		#VALUE!
Autism spectrum disorder (ASD)	Both	Body fat %	Both	-0.0483	0.0446	-1.0833	0.2787	0.2065	0.0085	1.055	0.0124	0.0072	0.0057		#VALUE!
Autism spectrum disorder (ASD)	Both	Body fat %	Female	-0.0868	0.0547	-1.5851	0.1129	0.1991	0.0111	1.0322	0.0092	0.0113	0.0053		#VALUE!
Autism spectrum disorder (ASD)	Both	Body fat %	Male	-0.0295	0.0535	-0.5514	0.5814	0.2316	0.0109	1.0295	0.0101	0.0012	0.0056		#VALUE!
Autism spectrum disorder (ASD)	Female	Body fat %	Both	0.0016	0.0388	0.0422	0.9663	2.0228	0.2563	0.8785	0.0056	0.002	0.005		#VALUE!
Autism spectrum disorder (ASD)	Female	Body fat %	Female	-0.0023	0.0518	-0.0445	0.9645	2.023	0.2562	0.8785	0.0056	-0.001	0.0042		#VALUE!
Autism spectrum disorder (ASD)	Female	Body fat %	Male	0.0022	0.0444	0.0499	0.9602	2.023	0.2562	0.8785	0.0056	0.0034	0.0047		#VALUE!
Autism spectrum disorder (ASD)	Male	Body fat %	Both	-0.029	0.0389	-0.746	0.4557	0.493	0.0565	0.9606	0.0064	0.0063	0.0045		#VALUE!
Autism spectrum disorder (ASD)	Male	Body fat %	Female	-0.0672	0.0474	-1.4186	0.156	0.493	0.0565	0.9606	0.0064	0.0114	0.0044		#VALUE!
Autism spectrum disorder (ASD)	Male	Body fat %	Male	-0.0122	0.0476	-0.2567	0.7974	0.493	0.0565	0.9606	0.0064	0.0001	0.0045		#VALUE!
Autism spectrum disorder (ASD)	Both	Body mass index	Both	-0.057	0.0527	-1.0809	0.2797	0.2175	0.01	1.0499	0.0129	0.0052	0.0068		#VALUE!
Autism spectrum disorder (ASD)	Both	Body mass index	Female	-0.0919	0.0603	-1.5231	0.1277	0.1997	0.0121	1.0223	0.0084	0.0117	0.0057		#VALUE!
Autism spectrum disorder (ASD)	Both	Body mass index	Male	-0.0423	0.0631	-0.6709	0.5023	0.2389	0.0128	1.0346	0.0116	-0.0015	0.0065		#VALUE!
Autism spectrum disorder (ASD)	Female	Body mass index	Both	-0.0256	0.0451	-0.5675	0.5704	2.0228	0.2563	0.8785	0.0056	0.0063	0.0054		#VALUE!
Autism spectrum disorder (ASD)	Female	Body mass index	Female	-0.0241	0.0568	-0.4239	0.6716	2.023	0.2562	0.8785	0.0056	0.0026	0.0046		#VALUE!
Autism spectrum disorder (ASD)	Female	Body mass index	Male	-0.034	0.0532	-0.6389	0.5229	2.023	0.2562	0.8785	0.0056	0.0067	0.0051		#VALUE!
Autism spectrum disorder (ASD)	Male	Body mass index	Both	-0.0422	0.0426	-0.9889	0.3227	0.493	0.0565	0.9606	0.0064	0.0017	0.005		#VALUE!
Autism spectrum disorder (ASD)	Male	Body mass index	Female	-0.068	0.0529	-1.2846	0.1989	0.493	0.0565	0.9606	0.0064	0.0095	0.0047		#VALUE!
Autism spectrum disorder (ASD)	Male	Body mass index	Male	-0.0337	0.0504	-0.6681	0.5041	0.493	0.0565	0.9606	0.0064	-0.0043	0.0047		#VALUE!
Autism spectrum disorder (ASD)	Both	Fat-free mass	Both	-0.0689	0.0415	-1.6598	0.097	0.2905	0.015	1.0772	0.0209	0.0119	0.0069		#VALUE!
Autism spectrum disorder (ASD)	Both	Fat-free mass	Female	-0.104	0.047	-2.2142	0.0268	0.2983	0.018	1.0337	0.0125	0.0128	0.0058		#VALUE!
Autism spectrum disorder (ASD)	Both	Fat-free mass	Male	-0.0293	0.0493	-0.5951	0.5518	0.3403	0.0216	1.0495	0.017	0.0032	0.0063		#VALUE!
Autism spectrum disorder (ASD)	Female	Fat-free mass	Both	-0.0112	0.0414	-0.2702	0.787	2.0228	0.2563	0.8785	0.0056	0.0099	0.0052		#VALUE!
Autism spectrum disorder (ASD)	Female	Fat-free mass	Female	-0.039	0.0505	-0.7739	0.439	2.023	0.2562	0.8785	0.0056	0.0073	0.0049		#VALUE!
Autism spectrum disorder (ASD)	Female	Fat-free mass	Male	0.0123	0.0453	0.2712	0.7863	2.023	0.2562	0.8785	0.0056	0.0081	0.0048		#VALUE!
Autism spectrum disorder (ASD)	Male	Fat-free mass	Both	-0.0731	0.0366	-1.998	0.0457	0.493	0.0565	0.9606	0.0064	0.0077	0.0056		#VALUE!
Autism spectrum disorder (ASD)	Male	Fat-free mass	Female	-0.091	0.0423	-2.1528	0.0313	0.493	0.0565	0.9606	0.0064	0.0089	0.0048		#VALUE!
Autism spectrum disorder (ASD)	Male	Fat-free mass	Male	-0.0575	0.0452	-1.2723	0.2033	0.493	0.0565	0.9606	0.0064	0.0016	0.0054		#VALUE!
Autism spectrum disorder (ASD)	Both	Fat mass	Both	-0.0523	0.045	-1.162	0.2452	0.2087	0.009	1.0503	0.0134	0.0069	0.006		#VALUE!
Autism spectrum disorder (ASD)	Both	Fat mass	Female	-0.0999	0.0538	-1.8591	0.063	0.203	0.0119	1.0264	0.0093	0.0121	0.0054		#VALUE!
Autism spectrum disorder (ASD)	Both	Fat mass	Male	-0.0306	0.0547	-0.5595	0.5758	0.2208	0.0113	1.033	0.0108	0.0007	0.0057		#VALUE!
Autism spectrum disorder (ASD)	Female	Fat mass	Both	-0.0056	0.041	-0.1361	0.8918	2.0228	0.2563	0.8785	0.0056	0.0057	0.0052		#VALUE!
Autism spectrum disorder (ASD)	Female	Fat mass	Female	-0.0149	0.0542	-0.2742	0.7839	2.023	0.2562	0.8785	0.0056	0.0015	0.0044		#VALUE!
Autism spectrum disorder (ASD)	Female	Fat mass	Male	-0.004	0.0474	-0.085	0.9323	2.023	0.2562	0.8785	0.0056	0.0064	0.0049		#VALUE!
Autism spectrum disorder (ASD)	Male	Fat mass	Both	-0.0441	0.0382	-1.1522	0.2492	0.493	0.0565	0.9606	0.0064	0.0063	0.0046		#VALUE!
Autism spectrum disorder (ASD)	Male	Fat mass	Female	-0.0806	0.047	-1.7135	0.0866	0.493	0.0565	0.9606	0.0064	0.0116	0.0043		#VALUE!
Autism spectrum disorder (ASD)	Male	Fat mass	Male	-0.0302	0.0467	-0.6479	0.517	0.493	0.0565	0.9606	0.0064	0.0002	0.0044		#VALUE!
Autism spectrum disorder (ASD)	Both	Overweight childhood (OWC)	Both	-0.0589	0.0767	-0.7685	0.4422	0.3961	0.0475	0.9304	0.0083	-0.0011	0.0052		#VALUE!
Autism spectrum disorder (ASD)	Female	Overweight childhood (OWC)	Both	-0.058	0.0852	-0.6805	0.4962	1.6411	0.2597	0.8931	0.0057	0.0028	0.0041		#VALUE!
Autism spectrum disorder (ASD)	Male	Overweight childhood (OWC)	Both	-0.0569	0.0687	-0.8272	0.4081	0.4696	0.0566	0.9645	0.0068	-0.0018	0.0045		#VALUE!
Autism spectrum disorder (ASD)	Both	Physical activity	Both	0.0631	0.0604	1.0444	0.2963	0.1414	0.0104	1.0029	0.0087	-0.0057	0.0052		#VALUE!
Autism spectrum disorder (ASD)	Both	Physical activity	Female	0.1345	0.0789	1.7045	0.0883	0.1527	0.0157	1.015	0.0077	-0.0119	0.0055		#VALUE!
Autism spectrum disorder (ASD)	Both	Physical activity	Male	0.0039	0.0709	0.0555	0.9557	0.1523	0.0201	0.996	0.0084	0.0022	0.0043		#VALUE!
Autism spectrum disorder (ASD)	Female	Physical activity	Both	0.0967	0.0564	1.7148	0.0864	2.1374	0.258	0.8745	0.0057	-0.0038	0.004		#VALUE!
Autism spectrum disorder (ASD)	Female	Physical activity	Female	0.1659	0.0748	2.2182	0.0265	2.0022	0.2574	0.8789	0.0057	-0.0062	0.0042		#VALUE!
Autism spectrum disorder (ASD)	Female	Physical activity	Male	-0.0225	0.0828	-0.2718	0.7858	1.9962	0.2579	0.879	0.0057	0.0014	0.0042		#VALUE!
Autism spectrum disorder (ASD)	Male	Physical activity	Both	0.0543	0.0572	0.9496	0.3423	0.4903	0.0566	0.9609	0.0064	-0.0069	0.0044		#VALUE!
Autism spectrum disorder (ASD)	Male	Physical activity	Female	0.0622	0.074	0.8415	0.4001	0.486	0.0565	0.9618	0.0068	-0.0083	0.0046		#VALUE!
Autism spectrum disorder (ASD)	Male	Physical activity	Male	0.0693	0.0732	0.9468	0.3437	0.4839	0.0563	0.9622	0.0068	-0.0025	0.0042		#VALUE!
Bipolar disorder	Both	Body fat %	Both	-0.1116	0.0409	-2.729	0.0064	0.4308	0.0384	1.0227	0.0081	-0.0017	0.0072		#VALUE!
Bipolar disorder	Both	Body fat %	Female	-0.1115	0.049	-2.2742	0.023	0.4308	0.0384	1.0226	0.0081	9.7002e-05	0.0059		#VALUE!
Bipolar disorder	Both	Body fat %	Male	-0.1059	0.0442	-2.3957	0.0166	0.4308	0.0384	1.0226	0.0081	-0.0024	0.0063		#VALUE!
Bipolar disorder	Female	Body fat %	Both	-0.055	0.0324	-1.6969	0.0897	0.337	0.0235	0.9977	0.0076	-0.003	0.0059		#VALUE!
Bipolar disorder	Female	Body fat %	Female	-0.0574	0.0415	-1.3834	0.1666	0.337	0.0235	0.9977	0.0076	-0.0017	0.0058		#VALUE!
Bipolar disorder	Female	Body fat %	Male	-0.0477	0.0352	-1.353	0.1761	0.337	0.0235	0.9977	0.0076	-0.003	0.005		#VALUE!
Bipolar disorder	Male	Body fat %	Both	-0.0714	0.0339	-2.104	0.0354	0.3581	0.0268	1.0082	0.0071	-0.0033	0.0063		#VALUE!
Bipolar disorder	Male	Body fat %	Female	-0.071	0.0436	-1.6309	0.1029	0.3581	0.0268	1.0082	0.0071	0.0011	0.0058		#VALUE!
Bipolar disorder	Male	Body fat %	Male	-0.0654	0.0385	-1.6995	0.0892	0.3581	0.0268	1.0082	0.0071	-0.0055	0.0055		#VALUE!
Bipolar disorder	Both	Body mass index	Both	-0.0613	0.042	-1.4618	0.1438	0.2177	0.0102	1.0314	0.0137	-0.0075	0.0075		#VALUE!
Bipolar disorder	Both	Body mass index	Female	-0.0536	0.0496	-1.0801	0.2801	0.1995	0.0118	1.015	0.0095	-0.0049	0.0064		#VALUE!
Bipolar disorder	Both	Body mass index	Male	-0.0654	0.0466	-1.4034	0.1605	0.2422	0.0127	1.0195	0.0113	-0.0056	0.0065		#VALUE!
Bipolar disorder	Female	Body mass index	Both	-0.0519	0.0329	-1.5774	0.1147	0.2182	0.0092	1.0333	0.0099	1.6528e-05	0.0058		#VALUE!
Bipolar disorder	Female	Body mass index	Female	-0.0498	0.0415	-1.2026	0.2291	0.1989	0.0114	1.0183	0.0074	-0.0008	0.0056		#VALUE!
Bipolar disorder	Female	Body mass index	Male	-0.0442	0.0358	-1.2365	0.2163	0.2408	0.0118	1.0216	0.0092	-0.0006	0.0049		#VALUE!
Bipolar disorder	Male	Body mass index	Both	-0.0678	0.0352	-1.9288	0.0538	0.2185	0.0092	1.0326	0.0099	-0.0021	0.0061		#VALUE!
Bipolar disorder	Male	Body mass index	Female	-0.0498	0.0422	-1.1801	0.238	0.1994	0.0114	1.0177	0.0074	-0.0018	0.0054		#VALUE!
Bipolar disorder	Male	Body mass index	Male	-0.0734	0.0421	-1.7451	0.081	0.2409	0.0119	1.0214	0.0091	-0.002	0.0056		#VALUE!
Bipolar disorder	Both	Fat-free mass	Both	-0.0025	0.0398	-0.0616	0.9509	0.2901	0.0142	1.0464	0.0183	-0.0031	0.0081		#VALUE!
Bipolar disorder	Both	Fat-free mass	Female	0.006	0.0459	0.1307	0.896	0.3002	0.0169	1.0175	0.0112	-0.0029	0.007		#VALUE!
Bipolar disorder	Both	Fat-free mass	Male	-0.0135	0.0452	-0.2982	0.7656	0.3394	0.0205	1.0285	0.0158	-0.0013	0.0073		#VALUE!
Bipolar disorder	Female	Fat-free mass	Both	-0.0264	0.0298	-0.8849	0.3762	0.2914	0.0134	1.0547	0.0155	0.0009	0.0059		#VALUE!
Bipolar disorder	Female	Fat-free mass	Female	-0.0247	0.0357	-0.6927	0.4885	0.3008	0.0164	1.022	0.0097	0.0011	0.0052		#VALUE!
Bipolar disorder	Female	Fat-free mass	Male	-0.019	0.0326	-0.584	0.5592	0.34	0.0196	1.036	0.0134	-0.0016	0.0055		#VALUE!
Bipolar disorder	Male	Fat-free mass	Both	-0.0479	0.0349	-1.3709	0.1704	0.2915	0.0135	1.0546	0.0155	0.001	0.0063		#VALUE!
Bipolar disorder	Male	Fat-free mass	Female	-0.0207	0.0406	-0.5087	0.6109	0.3004	0.0164	1.0225	0.0096	-0.0014	0.0058		#VALUE!
Bipolar disorder	Male	Fat-free mass	Male	-0.0803	0.0402	-1.9974	0.0458	0.34	0.0196	1.0361	0.0134	0.0039	0.0058		#VALUE!
Bipolar disorder	Both	Fat mass	Both	-0.0948	0.0423	-2.2418	0.025	0.2096	0.009	1.029	0.0132	-0.0022	0.0074		#VALUE!
Bipolar disorder	Both	Fat mass	Female	-0.0865	0.0501	-1.7256	0.0844	0.2063	0.0115	1.0142	0.0093	-0.0001	0.0061		#VALUE!
Bipolar disorder	Both	Fat mass	Male	-0.0975	0.0464	-2.1016	0.0356	0.2234	0.0115	1.0183	0.0108	-0.0029	0.0063		#VALUE!
Bipolar disorder	Female	Fat mass	Both	-0.0448	0.0325	-1.3817	0.1671	0.2098	0.0081	1.032	0.0101	-0.0038	0.0058		#VALUE!
Bipolar disorder	Female	Fat mass	Female	-0.0435	0.0415	-1.0467	0.2952	0.2046	0.011	1.019	0.0078	-0.0023	0.0056		#VALUE!
Bipolar disorder	Female	Fat mass	Male	-0.0394	0.035	-1.126	0.2602	0.2214	0.0101	1.0219	0.0086	-0.0039	0.0048		#VALUE!
Bipolar disorder	Male	Fat mass	Both	-0.0838	0.0349	-2.4	0.0164	0.2101	0.0082	1.0312	0.0101	-0.0013	0.0062		#VALUE!
Bipolar disorder	Male	Fat mass	Female	-0.0707	0.0439	-1.6106	0.1073	0.2053	0.011	1.0181	0.0077	0.0013	0.0058		#VALUE!
Bipolar disorder	Male	Fat mass	Male	-0.0895	0.0407	-2.1987	0.0279	0.2215	0.0102	1.0218	0.0086	-0.0029	0.0055		#VALUE!
Bipolar disorder	Both	Overweight childhood (OWC)	Both	0.0052	0.0633	0.0818	0.9348	0.4284	0.0431	0.9185	0.0084	-0.0076	0.0058		#VALUE!
Bipolar disorder	Female	Overweight childhood (OWC)	Both	-0.0216	0.0549	-0.3942	0.6935	0.4133	0.0446	0.922	0.0074	0.0022	0.0054		#VALUE!
Bipolar disorder	Male	Overweight childhood (OWC)	Both	-0.0304	0.0548	-0.5544	0.5793	0.4135	0.0446	0.922	0.0074	0.0033	0.0047		#VALUE!
Bipolar disorder	Both	Physical activity	Both	0.0925	0.0567	1.6325	0.1026	0.1397	0.0107	1.0005	0.0092	-0.0105	0.0059		#VALUE!
Bipolar disorder	Both	Physical activity	Female	0.0732	0.0674	1.0855	0.2777	0.1535	0.0167	1.0107	0.0085	0.0008	0.0058		#VALUE!
Bipolar disorder	Both	Physical activity	Male	0.1213	0.0722	1.6796	0.093	0.1527	0.0201	0.9917	0.0083	-0.0128	0.0056		#VALUE!
Bipolar disorder	Female	Physical activity	Both	0.0526	0.0471	1.1164	0.2642	0.1421	0.0096	0.9977	0.0073	-0.0031	0.005		#VALUE!
Bipolar disorder	Female	Physical activity	Female	0.0466	0.0599	0.7778	0.4367	0.1547	0.0146	1.0106	0.0068	0.0005	0.0052		#VALUE!
Bipolar disorder	Female	Physical activity	Male	0.0645	0.0556	1.1595	0.2463	0.1535	0.018	0.9925	0.0071	-0.0052	0.0047		#VALUE!
Bipolar disorder	Male	Physical activity	Both	0.072	0.05	1.4407	0.1497	0.1418	0.0096	0.9981	0.0074	-0.0056	0.0056		#VALUE!
Bipolar disorder	Male	Physical activity	Female	0.0737	0.0628	1.1737	0.2405	0.1548	0.0146	1.0106	0.0069	-0.0014	0.0055		#VALUE!
Bipolar disorder	Male	Physical activity	Male	0.0906	0.0606	1.4956	0.1348	0.1527	0.018	0.993	0.0071	-0.0066	0.0052		#VALUE!
Borderline personality disorder	Both	Body fat %	Both	0.1609	0.071	2.2654	0.0235	0.6364	0.2011	1.0019	0.0064	0.0008	0.0055		#VALUE!
Borderline personality disorder	Both	Body fat %	Female	0.1059	0.0863	1.2281	0.2194	0.6364	0.2011	1.0019	0.0064	-0.0017	0.0052		#VALUE!
Borderline personality disorder	Both	Body fat %	Male	0.174	0.0813	2.1389	0.0324	0.6364	0.2011	1.0019	0.0064	0.0033	0.005		#VALUE!
Borderline personality disorder	Both	Body mass index	Both	0.1517	0.0662	2.2923	0.0219	0.6364	0.2011	1.0019	0.0064	-7.0575e-05	0.0058		#VALUE!
Borderline personality disorder	Both	Body mass index	Female	0.1201	0.0857	1.4008	0.1613	0.6364	0.2011	1.0019	0.0064	-0.0031	0.0052		#VALUE!
Borderline personality disorder	Both	Body mass index	Male	0.152	0.0774	1.9644	0.0495	0.6364	0.2011	1.0019	0.0064	0.0035	0.0052		#VALUE!
Borderline personality disorder	Both	Fat-free mass	Both	-0.0029	0.0693	-0.0414	0.9669	0.6364	0.2011	1.0019	0.0064	-0.0043	0.0061		#VALUE!
Borderline personality disorder	Both	Fat-free mass	Female	-0.0075	0.0808	-0.0932	0.9257	0.6364	0.2011	1.0019	0.0064	-0.0061	0.0053		#VALUE!
Borderline personality disorder	Both	Fat-free mass	Male	0.0204	0.0781	0.2618	0.7934	0.6364	0.2011	1.0019	0.0064	-0.0002	0.0058		#VALUE!
Borderline personality disorder	Both	Fat mass	Both	0.128	0.0678	1.887	0.0592	0.6364	0.2011	1.0019	0.0064	0.0004	0.0054		#VALUE!
Borderline personality disorder	Both	Fat mass	Female	0.0881	0.0841	1.0482	0.2946	0.6364	0.2011	1.0019	0.0064	-0.003	0.0051		#VALUE!
Borderline personality disorder	Both	Fat mass	Male	0.1422	0.0804	1.7685	0.077	0.6364	0.2011	1.0019	0.0064	0.0034	0.0049		#VALUE!
Borderline personality disorder	Both	Overweight childhood (OWC)	Both	0.2116	0.1138	1.8599	0.0629	0.6405	0.211	1.0022	0.0068	-0.0052	0.0043		#VALUE!
Borderline personality disorder	Both	Physical activity	Both	-0.1995	0.1007	-1.9807	0.0476	0.6369	0.2024	1.0019	0.0064	0.0085	0.005		#VALUE!
Borderline personality disorder	Both	Physical activity	Female	-0.2596	0.1244	-2.0872	0.0369	0.156	0.015	1.0098	0.0074	0.0074	0.0049		#VALUE!
Borderline personality disorder	Both	Physical activity	Male	-0.1648	0.1556	-1.0589	0.2896	0.1527	0.0193	0.9921	0.0075	0.0064	0.0051		#VALUE!
Cannabis use	Both	Body fat %	Both	0.0286	0.0506	0.5645	0.5724	0.0904	0.0164	0.999	0.0068	-0.003	0.0059		#VALUE!
Cannabis use	Both	Body fat %	Female	-0.0182	0.0678	-0.2684	0.7884	0.0904	0.0164	0.999	0.0068	0.0017	0.005		#VALUE!
Cannabis use	Both	Body fat %	Male	0.0713	0.0588	1.2115	0.2257	0.0904	0.0164	0.999	0.0068	-0.0063	0.0057		#VALUE!
Cannabis use	Both	Body mass index	Both	0.0443	0.0494	0.8969	0.3698	0.0904	0.0164	0.999	0.0068	-0.0006	0.0057		#VALUE!
Cannabis use	Both	Body mass index	Female	-0.0115	0.0682	-0.1688	0.8659	0.0904	0.0164	0.999	0.0068	-0.0001	0.0049		#VALUE!
Cannabis use	Both	Body mass index	Male	0.0908	0.056	1.6221	0.1048	0.0904	0.0164	0.999	0.0068	-0.0018	0.0056		#VALUE!
Cannabis use	Both	Fat-free mass	Both	-0.004	0.0465	-0.0853	0.932	0.2887	0.0146	1.0707	0.0187	0.0059	0.0057		#VALUE!
Cannabis use	Both	Fat-free mass	Female	-0.0261	0.061	-0.4286	0.6682	0.2966	0.0173	1.0305	0.0111	0.0039	0.0053		#VALUE!
Cannabis use	Both	Fat-free mass	Male	0.0272	0.0475	0.572	0.5674	0.3381	0.0209	1.0458	0.0153	0.0044	0.0051		#VALUE!
Cannabis use	Both	Fat mass	Both	0.0262	0.0492	0.5318	0.5949	0.2081	0.0088	1.0442	0.012	-0.0008	0.0056		#VALUE!
Cannabis use	Both	Fat mass	Female	-0.0169	0.0669	-0.2527	0.8005	0.2028	0.0116	1.0233	0.0086	0.0007	0.0049		#VALUE!
Cannabis use	Both	Fat mass	Male	0.0661	0.0581	1.138	0.2551	0.2191	0.011	1.0303	0.0099	-0.0025	0.0055		#VALUE!
Cannabis use	Both	Overweight childhood (OWC)	Both	0.1321	0.0937	1.41	0.1585	0.3967	0.0459	0.928	0.0079	-0.007	0.005		#VALUE!
Cannabis use	Both	Physical activity	Both	0.043	0.0695	0.6183	0.5364	0.1391	0.0104	1.0034	0.0085	-0.0048	0.0048		#VALUE!
Cannabis use	Both	Physical activity	Female	0.0248	0.0853	0.2902	0.7716	0.1489	0.0156	1.0164	0.0077	0.0008	0.0048		#VALUE!
Cannabis use	Both	Physical activity	Male	0.0817	0.0984	0.83	0.4065	0.1525	0.0192	0.9946	0.0078	-0.0065	0.0045		#VALUE!
Education Years	Both	Body fat %	Both	-0.3418	0.0209	-16.3201	7.107e-60	0.1711	0.0061	0.9263	0.0101	-0.03	0.0068	significant	#VALUE!
Education Years	Both	Body fat %	Female	-0.3121	0.0238	-13.0934	3.5896e-39	0.1711	0.0061	0.9263	0.0101	-0.0187	0.0057	significant	#VALUE!
Education Years	Both	Body fat %	Male	-0.3518	0.024	-14.6457	1.4343e-48	0.1711	0.0061	0.9263	0.0101	-0.0225	0.0063	significant	#VALUE!
Education Years	Female	Body fat %	Both	-0.3348	0.0231	-14.5211	8.9019e-48	0.1799	0.0079	0.9515	0.0087	-0.0156	0.0066	significant	#VALUE!
Education Years	Female	Body fat %	Female	-0.3136	0.0282	-11.1216	9.8486e-29	0.1799	0.0079	0.9515	0.0087	-0.0174	0.0052	significant	#VALUE!
Education Years	Female	Body fat %	Male	-0.3411	0.0265	-12.8827	5.6313e-38	0.1799	0.0079	0.9515	0.0087	-0.0055	0.0064	significant	#VALUE!
Education Years	Male	Body fat %	Both	-0.3547	0.0237	-14.9416	1.7656e-50	0.2014	0.0093	0.9476	0.0075	-0.0258	0.006	significant	#VALUE!
Education Years	Male	Body fat %	Female	-0.3116	0.0307	-10.1479	3.3845e-24	0.2014	0.0093	0.9476	0.0075	-0.0078	0.0053	significant	#VALUE!
Education Years	Male	Body fat %	Male	-0.3734	0.026	-14.3473	1.1073e-46	0.2014	0.0093	0.9476	0.0075	-0.0258	0.0053	significant	#VALUE!
Education Years	Both	Body mass index	Both	-0.3348	0.0204	-16.405	1.7609e-60	0.1711	0.0061	0.9263	0.0101	-0.0326	0.0067	significant	#VALUE!
Education Years	Both	Body mass index	Female	-0.2917	0.0242	-12.0663	1.5916e-33	0.1711	0.0061	0.9263	0.0101	-0.0191	0.0062	significant	#VALUE!
Education Years	Both	Body mass index	Male	-0.3601	0.0238	-15.1427	8.4696e-52	0.1711	0.0061	0.9263	0.0101	-0.0257	0.0059	significant	#VALUE!
Education Years	Female	Body mass index	Both	-0.3187	0.0226	-14.0927	4.2125e-45	0.1799	0.0079	0.9515	0.0087	-0.0175	0.0061	significant	#VALUE!
Education Years	Female	Body mass index	Female	-0.2945	0.028	-10.5307	6.2355e-26	0.1799	0.0079	0.9515	0.0087	-0.0156	0.0055	significant	#VALUE!
Education Years	Female	Body mass index	Male	-0.3337	0.0266	-12.5567	3.6517e-36	0.1799	0.0079	0.9515	0.0087	-0.0093	0.006	significant	#VALUE!
Education Years	Male	Body mass index	Both	-0.3514	0.0245	-14.315	1.7633e-46	0.2014	0.0093	0.9476	0.0075	-0.0291	0.0062	significant	#VALUE!
Education Years	Male	Body mass index	Female	-0.2907	0.0306	-9.5166	1.7894e-21	0.2014	0.0093	0.9476	0.0075	-0.0103	0.0056	significant	#VALUE!
Education Years	Male	Body mass index	Male	-0.3872	0.0277	-13.9929	1.7225e-44	0.2014	0.0093	0.9476	0.0075	-0.0285	0.0055	significant	#VALUE!
Education Years	Both	Fat-free mass	Both	-0.029	0.0199	-1.461	0.144	0.29	0.0132	1.0583	0.0157	0.0022	0.0073		#VALUE!
Education Years	Both	Fat-free mass	Female	0.0121	0.0229	0.5278	0.5977	0.3004	0.016	1.0227	0.0094	0.0024	0.0063		#VALUE!
Education Years	Both	Fat-free mass	Male	-0.0795	0.0235	-3.3885	0.0007	0.3364	0.0197	1.0409	0.0138	0.0006	0.0065		#VALUE!
Education Years	Female	Fat-free mass	Both	0.0049	0.0234	0.2077	0.8355	0.2923	0.0136	1.053	0.0158	0.0026	0.0068		#VALUE!
Education Years	Female	Fat-free mass	Female	0.046	0.0274	1.6753	0.0939	0.3008	0.0164	1.0223	0.0097	0.0042	0.0061		#VALUE!
Education Years	Female	Fat-free mass	Male	-0.0457	0.0264	-1.7327	0.0831	0.3399	0.02	1.0361	0.0138	-0.0017	0.0061		#VALUE!
Education Years	Male	Fat-free mass	Both	-0.0659	0.0237	-2.7784	0.0055	0.2909	0.0135	1.0563	0.0157	0.0008	0.0066		#VALUE!
Education Years	Male	Fat-free mass	Female	-0.0281	0.0279	-1.0067	0.3141	0.3012	0.0163	1.0218	0.0096	-0.0005	0.0057		#VALUE!
Education Years	Male	Fat-free mass	Male	-0.1106	0.0276	-4.0079	6.1264e-05	0.3381	0.0197	1.0386	0.0136	0.0022	0.0061	significant	#VALUE!
Education Years	Both	Fat mass	Both	-0.2975	0.0212	-14.0207	1.1641e-44	0.2086	0.008	1.0352	0.0105	-0.0235	0.0068	significant	#VALUE!
Education Years	Both	Fat mass	Female	-0.2472	0.0237	-10.4279	1.8487e-25	0.2049	0.0109	1.0188	0.0077	-0.0141	0.0059	significant	#VALUE!
Education Years	Both	Fat mass	Male	-0.3302	0.0251	-13.1457	1.8008e-39	0.2205	0.01	1.0233	0.0087	-0.018	0.006	significant	#VALUE!
Education Years	Female	Fat mass	Both	-0.2792	0.0235	-11.8838	1.4372e-32	0.2093	0.0089	1.0339	0.0103	-0.0119	0.0063	significant	#VALUE!
Education Years	Female	Fat mass	Female	-0.236	0.0286	-8.2514	1.5651e-16	0.2032	0.0111	1.0209	0.0079	-0.0128	0.0054	significant	#VALUE!
Education Years	Female	Fat mass	Male	-0.3086	0.0273	-11.3199	1.0464e-29	0.2209	0.0113	1.023	0.0088	-0.0047	0.0061	significant	#VALUE!
Education Years	Male	Fat mass	Both	-0.32	0.0245	-13.067	5.0838e-39	0.209	0.0082	1.0345	0.0103	-0.0208	0.0061	significant	#VALUE!
Education Years	Male	Fat mass	Female	-0.2593	0.03	-8.6475	5.2624e-18	0.2047	0.0111	1.0191	0.0077	-0.0066	0.0054	significant	#VALUE!
Education Years	Male	Fat mass	Male	-0.3591	0.0282	-12.7232	4.3933e-37	0.2204	0.0101	1.0236	0.0086	-0.0206	0.0053	significant	#VALUE!
Education Years	Both	Overweight childhood (OWC)	Both	-0.1875	0.0337	-5.5668	2.5948e-08	0.4105	0.0454	0.9229	0.0075	0.0027	0.0051	significant	#VALUE!
Education Years	Female	Overweight childhood (OWC)	Both	-0.1854	0.0376	-4.9336	8.0707e-07	0.4131	0.0449	0.9223	0.0075	0.0027	0.0048	significant	#VALUE!
Education Years	Male	Overweight childhood (OWC)	Both	-0.1819	0.0402	-4.5207	6.1633e-06	0.4103	0.0453	0.9229	0.0075	0.0012	0.0049	significant	#VALUE!
Education Years	Both	Physical activity	Both	0.0795	0.0306	2.5952	0.0095	0.1422	0.0097	0.9979	0.0075	0.0032	0.0055		#VALUE!
Education Years	Both	Physical activity	Female	0.165	0.0359	4.5911	4.4085e-06	0.1541	0.0144	1.0112	0.0069	-4.7684e-05	0.0056	significant	#VALUE!
Education Years	Both	Physical activity	Male	0.0696	0.0372	1.8724	0.0611	0.1533	0.0183	0.9926	0.0071	0.0056	0.005		#VALUE!
Education Years	Female	Physical activity	Both	0.0873	0.0354	2.4674	0.0136	0.1434	0.0095	0.9964	0.0074	0.0033	0.0053		#VALUE!
Education Years	Female	Physical activity	Female	0.1534	0.0419	3.6596	0.0003	0.1555	0.0147	1.0102	0.007	0.0032	0.0052		#VALUE!
Education Years	Female	Physical activity	Male	0.1087	0.0437	2.485	0.013	0.1546	0.0178	0.9919	0.007	0.0017	0.0048		#VALUE!
Education Years	Male	Physical activity	Both	0.0685	0.0357	1.9187	0.055	0.1416	0.0095	0.9986	0.0074	0.0023	0.005		#VALUE!
Education Years	Male	Physical activity	Female	0.1584	0.0425	3.726	0.0002	0.1542	0.0145	1.0111	0.0068	-0.001	0.0052	significant	#VALUE!
Education Years	Male	Physical activity	Male	0.0419	0.0447	0.9369	0.3488	0.1537	0.018	0.9924	0.007	0.0049	0.0048		#VALUE!
Insomnia	Both	Body fat %	Both	0.227	0.0406	5.5902	2.2676e-08	0.0479	0.0048	1.0026	0.007	0.0087	0.0049	significant	#VALUE!
Insomnia	Both	Body fat %	Female	0.1901	0.0509	3.7332	0.0002	0.0479	0.0048	1.0026	0.007	0.0104	0.0047	significant	#VALUE!
Insomnia	Both	Body fat %	Male	0.2318	0.0459	5.05	4.4181e-07	0.0479	0.0048	1.0026	0.007	0.0042	0.005	significant	#VALUE!
Insomnia	Female	Body fat %	Both	0.2509	0.0522	4.8021	1.5702e-06	0.0486	0.0085	1.0041	0.0064	0.0096	0.0049	significant	#VALUE!
Insomnia	Female	Body fat %	Female	0.2079	0.0629	3.3065	0.0009	0.0486	0.0085	1.0041	0.0064	0.0146	0.0047		#VALUE!
Insomnia	Female	Body fat %	Male	0.2573	0.0578	4.4539	8.4335e-06	0.0486	0.0085	1.0041	0.0064	0.0019	0.0045	significant	#VALUE!
Insomnia	Male	Body fat %	Both	0.171	0.0501	3.4147	0.0006	0.0605	0.0088	0.9938	0.0073	0.0023	0.0051		#VALUE!
Insomnia	Male	Body fat %	Female	0.1464	0.0589	2.4846	0.013	0.0606	0.0088	0.9938	0.0073	-0.0011	0.0047		#VALUE!
Insomnia	Male	Body fat %	Male	0.1717	0.0623	2.756	0.0059	0.0606	0.0088	0.9938	0.0073	0.0044	0.0054		#VALUE!
Insomnia	Both	Body mass index	Both	0.2154	0.0418	5.152	2.5771e-07	0.0479	0.0048	1.0026	0.007	0.0149	0.0051	significant	#VALUE!
Insomnia	Both	Body mass index	Female	0.1572	0.0514	3.0602	0.0022	0.0479	0.0048	1.0026	0.007	0.0138	0.0049		#VALUE!
Insomnia	Both	Body mass index	Male	0.236	0.0494	4.7765	1.7839e-06	0.0479	0.0048	1.0026	0.007	0.0097	0.0052	significant	#VALUE!
Insomnia	Female	Body mass index	Both	0.2336	0.0501	4.6619	3.1333e-06	0.0486	0.0085	1.0041	0.0064	0.0161	0.0047	significant	#VALUE!
Insomnia	Female	Body mass index	Female	0.2194	0.0648	3.3841	0.0007	0.0486	0.0085	1.0041	0.0064	0.0157	0.0048		#VALUE!
Insomnia	Female	Body mass index	Male	0.2276	0.0574	3.965	7.3382e-05	0.0486	0.0085	1.0041	0.0064	0.0092	0.0043	significant	#VALUE!
Insomnia	Male	Body mass index	Both	0.1642	0.0527	3.1179	0.0018	0.0605	0.0088	0.9938	0.0073	0.0044	0.0053		#VALUE!
Insomnia	Male	Body mass index	Female	0.0656	0.0594	1.1043	0.2695	0.0606	0.0088	0.9938	0.0073	0.003	0.0049		#VALUE!
Insomnia	Male	Body mass index	Male	0.21	0.0672	3.1261	0.0018	0.0606	0.0088	0.9938	0.0073	0.0045	0.0055		#VALUE!
Insomnia	Both	Fat-free mass	Both	0.0551	0.0348	1.5813	0.1138	0.2901	0.0133	1.057	0.0157	0.0001	0.0055		#VALUE!
Insomnia	Both	Fat-free mass	Female	0.0078	0.0433	0.181	0.8563	0.3001	0.0159	1.0222	0.0095	0.002	0.0052		#VALUE!
Insomnia	Both	Fat-free mass	Male	0.1122	0.0389	2.8865	0.0039	0.337	0.0198	1.0392	0.014	-0.0026	0.0051		#VALUE!
Insomnia	Female	Fat-free mass	Both	0.056	0.0438	1.2773	0.2015	0.2902	0.0133	1.057	0.0157	0.0013	0.0053		#VALUE!
Insomnia	Female	Fat-free mass	Female	0.0536	0.0573	0.9338	0.3504	0.3002	0.0159	1.0222	0.0095	-0.0007	0.0051		#VALUE!
Insomnia	Female	Fat-free mass	Male	0.0561	0.0478	1.1745	0.2402	0.337	0.0198	1.0392	0.014	0.0033	0.0051		#VALUE!
Insomnia	Male	Fat-free mass	Both	0.0456	0.0432	1.0557	0.2911	0.2901	0.0133	1.057	0.0157	-0.0016	0.0053		#VALUE!
Insomnia	Male	Fat-free mass	Female	-0.0438	0.0523	-0.8379	0.4021	0.3001	0.0159	1.0222	0.0095	0.0033	0.0052		#VALUE!
Insomnia	Male	Fat-free mass	Male	0.157	0.0493	3.1809	0.0015	0.337	0.0198	1.0392	0.014	-0.0079	0.0052		#VALUE!
Insomnia	Both	Fat mass	Both	0.2152	0.0407	5.282	1.2781e-07	0.0479	0.0048	1.0026	0.007	0.0093	0.005	significant	#VALUE!
Insomnia	Both	Fat mass	Female	0.1625	0.05	3.2517	0.0011	0.0479	0.0048	1.0026	0.007	0.0106	0.0048		#VALUE!
Insomnia	Both	Fat mass	Male	0.2382	0.0474	5.0255	5.0219e-07	0.0479	0.0048	1.0026	0.007	0.0047	0.005	significant	#VALUE!
Insomnia	Female	Fat mass	Both	0.2277	0.0495	4.6049	4.1266e-06	0.0486	0.0085	1.0041	0.0064	0.0107	0.0049	significant	#VALUE!
Insomnia	Female	Fat mass	Female	0.1918	0.0638	3.0069	0.0026	0.0486	0.0085	1.0041	0.0064	0.0139	0.0048		#VALUE!
Insomnia	Female	Fat mass	Male	0.2387	0.0556	4.2928	1.7639e-05	0.0486	0.0085	1.0041	0.0064	0.0037	0.0045	significant	#VALUE!
Insomnia	Male	Fat mass	Both	0.1728	0.0489	3.5346	0.0004	0.0605	0.0088	0.9938	0.0073	0.0018	0.005		#VALUE!
Insomnia	Male	Fat mass	Female	0.109	0.0572	1.9069	0.0565	0.0606	0.0088	0.9938	0.0073	-4.8432e-06	0.0049		#VALUE!
Insomnia	Male	Fat mass	Male	0.2045	0.0619	3.3008	0.001	0.0606	0.0088	0.9938	0.0073	0.0029	0.0052		#VALUE!
Insomnia	Both	Overweight childhood (OWC)	Both	-0.0393	0.0722	-0.5443	0.5862	0.4137	0.0465	0.9221	0.0075	0.0043	0.0049		#VALUE!
Insomnia	Female	Overweight childhood (OWC)	Both	-0.0347	0.0925	-0.3746	0.7079	0.4137	0.0465	0.9221	0.0075	0.0027	0.0048		#VALUE!
Insomnia	Male	Overweight childhood (OWC)	Both	-0.0502	0.0872	-0.5757	0.5649	0.4137	0.0465	0.9221	0.0075	0.0039	0.0044		#VALUE!
Insomnia	Both	Physical activity	Both	-0.0422	0.0541	-0.7797	0.4356	0.143	0.0096	0.9969	0.0073	-0.0107	0.0047		#VALUE!
Insomnia	Both	Physical activity	Female	-0.1087	0.0702	-1.5498	0.1212	0.155	0.0145	1.0107	0.0069	-0.0103	0.0049		#VALUE!
Insomnia	Both	Physical activity	Male	-0.0613	0.0704	-0.8714	0.3836	0.1536	0.0183	0.9926	0.0071	-0.0026	0.0043		#VALUE!
Insomnia	Female	Physical activity	Both	-0.0902	0.0682	-1.3225	0.186	0.1431	0.0096	0.9968	0.0073	-0.0043	0.0044		#VALUE!
Insomnia	Female	Physical activity	Female	-0.1597	0.0865	-1.8454	0.065	0.1549	0.0145	1.0107	0.0069	-0.0111	0.0043		#VALUE!
Insomnia	Female	Physical activity	Male	-0.1201	0.0915	-1.3128	0.1892	0.1538	0.0183	0.9925	0.0071	0.006	0.0043		#VALUE!
Insomnia	Male	Physical activity	Both	0.0117	0.0695	0.1684	0.8663	0.143	0.0096	0.9969	0.0073	-0.0111	0.0046		#VALUE!
Insomnia	Male	Physical activity	Female	-0.0362	0.0928	-0.3904	0.6962	0.155	0.0145	1.0107	0.0069	-0.0029	0.0049		#VALUE!
Insomnia	Male	Physical activity	Male	-0.0014	0.0922	-0.0156	0.9876	0.1535	0.0184	0.9926	0.0071	-0.0103	0.0044		#VALUE!
Major depressive disorder (MDD)	Both	Body fat %	Both	0.0127	0.0426	0.2972	0.7663	0.1072	0.0137	0.9912	0.007	0.0025	0.0055		#VALUE!
Major depressive disorder (MDD)	Both	Body fat %	Female	-0.0503	0.051	-0.9861	0.3241	0.1072	0.0137	0.9912	0.007	0.0064	0.0051		#VALUE!
Major depressive disorder (MDD)	Both	Body fat %	Male	0.0495	0.0499	0.991	0.3217	0.1072	0.0137	0.9912	0.007	-0.0012	0.0051		#VALUE!
Major depressive disorder (MDD)	Female	Body fat %	Both	0.0519	0.0444	1.1703	0.2419	0.1394	0.0211	0.9794	0.0068	-0.0015	0.0052		#VALUE!
Major depressive disorder (MDD)	Female	Body fat %	Female	0.0179	0.0507	0.3534	0.7238	0.1394	0.0211	0.9794	0.0068	0.0011	0.0047		#VALUE!
Major depressive disorder (MDD)	Female	Body fat %	Male	0.0692	0.0535	1.2943	0.1956	0.1394	0.0211	0.9794	0.0068	-0.0025	0.0051		#VALUE!
Major depressive disorder (MDD)	Male	Body fat %	Both	-0.1148	0.0989	-1.1614	0.2455	0.0528	0.0281	1.0257	0.0064	0.0084	0.0055		#VALUE!
Major depressive disorder (MDD)	Male	Body fat %	Female	-0.2742	0.131	-2.0939	0.0363	0.0528	0.0281	1.0257	0.0064	0.0114	0.0048		#VALUE!
Major depressive disorder (MDD)	Male	Body fat %	Male	-0.0081	0.1039	-0.0782	0.9377	0.0528	0.0281	1.0257	0.0064	0.002	0.0049		#VALUE!
Major depressive disorder (MDD)	Both	Body mass index	Both	0.0276	0.0466	0.5917	0.5541	0.1072	0.0137	0.9912	0.007	-0.0011	0.0054		#VALUE!
Major depressive disorder (MDD)	Both	Body mass index	Female	-0.0194	0.0558	-0.348	0.7278	0.1072	0.0137	0.9912	0.007	0.0051	0.0049		#VALUE!
Major depressive disorder (MDD)	Both	Body mass index	Male	0.0495	0.0543	0.912	0.3618	0.1072	0.0137	0.9912	0.007	-0.0045	0.0052		#VALUE!
Major depressive disorder (MDD)	Female	Body mass index	Both	0.0433	0.0487	0.8904	0.3733	0.1394	0.0211	0.9794	0.0068	-0.0028	0.005		#VALUE!
Major depressive disorder (MDD)	Female	Body mass index	Female	0.0274	0.059	0.4646	0.6422	0.1394	0.0211	0.9794	0.0068	0.0031	0.0047		#VALUE!
Major depressive disorder (MDD)	Female	Body mass index	Male	0.0457	0.0573	0.7983	0.4247	0.1394	0.0211	0.9794	0.0068	-0.0052	0.005		#VALUE!
Major depressive disorder (MDD)	Male	Body mass index	Both	-0.0574	0.0919	-0.6241	0.5326	0.0528	0.0281	1.0257	0.0064	0.0041	0.0054		#VALUE!
Major depressive disorder (MDD)	Male	Body mass index	Female	-0.188	0.1141	-1.6484	0.0993	0.0528	0.0281	1.0257	0.0064	0.0058	0.0046		#VALUE!
Major depressive disorder (MDD)	Male	Body mass index	Male	0.0257	0.1018	0.2521	0.8009	0.0528	0.0281	1.0257	0.0064	0.0008	0.0049		#VALUE!
Major depressive disorder (MDD)	Both	Fat-free mass	Both	-0.0449	0.0361	-1.2434	0.2137	0.2918	0.0134	1.0534	0.0153	0.0022	0.0052		#VALUE!
Major depressive disorder (MDD)	Both	Fat-free mass	Female	-0.0781	0.0457	-1.71	0.0873	0.3011	0.0163	1.0214	0.0095	0.0068	0.0048		#VALUE!
Major depressive disorder (MDD)	Both	Fat-free mass	Male	-0.0028	0.0405	-0.0697	0.9445	0.3411	0.0196	1.0342	0.0132	-0.006	0.0051		#VALUE!
Major depressive disorder (MDD)	Female	Fat-free mass	Both	-0.0424	0.0392	-1.0805	0.2799	0.1394	0.0211	0.9794	0.0068	0.0031	0.0053		#VALUE!
Major depressive disorder (MDD)	Female	Fat-free mass	Female	-0.0654	0.0485	-1.3478	0.1777	0.1394	0.0211	0.9794	0.0068	0.0084	0.0048		#VALUE!
Major depressive disorder (MDD)	Female	Fat-free mass	Male	-0.0118	0.0472	-0.2495	0.8029	0.1394	0.0211	0.9794	0.0068	-0.0068	0.0051		#VALUE!
Major depressive disorder (MDD)	Male	Fat-free mass	Both	-0.1111	0.0784	-1.4183	0.1561	0.0528	0.0281	1.0257	0.0064	0.002	0.0054		#VALUE!
Major depressive disorder (MDD)	Male	Fat-free mass	Female	-0.1597	0.0897	-1.7803	0.075	0.0528	0.0281	1.0257	0.0064	0.0013	0.0046		#VALUE!
Major depressive disorder (MDD)	Male	Fat-free mass	Male	-0.038	0.0873	-0.4353	0.6633	0.0528	0.0281	1.0257	0.0064	0.0011	0.0052		#VALUE!
Major depressive disorder (MDD)	Both	Fat mass	Both	0.0003	0.0418	0.0064	0.9949	0.2099	0.0083	1.0313	0.0099	0.0007	0.0052		#VALUE!
Major depressive disorder (MDD)	Both	Fat mass	Female	-0.073	0.0509	-1.4353	0.1512	0.2054	0.011	1.0178	0.0077	0.0072	0.0049		#VALUE!
Major depressive disorder (MDD)	Both	Fat mass	Male	0.0442	0.0498	0.8881	0.3745	0.2213	0.0103	1.0218	0.0083	-0.004	0.005		#VALUE!
Major depressive disorder (MDD)	Female	Fat mass	Both	0.027	0.0432	0.6241	0.5326	0.1394	0.0211	0.9794	0.0068	-0.0021	0.005		#VALUE!
Major depressive disorder (MDD)	Female	Fat mass	Female	-0.0125	0.0522	-0.24	0.8103	0.1394	0.0211	0.9794	0.0068	0.0031	0.0046		#VALUE!
Major depressive disorder (MDD)	Female	Fat mass	Male	0.0489	0.0538	0.9097	0.363	0.1394	0.0211	0.9794	0.0068	-0.0046	0.005		#VALUE!
Major depressive disorder (MDD)	Male	Fat mass	Both	-0.1141	0.0936	-1.2195	0.2226	0.0528	0.0281	1.0257	0.0064	0.0064	0.0053		#VALUE!
Major depressive disorder (MDD)	Male	Fat mass	Female	-0.2747	0.1232	-2.2293	0.0258	0.0528	0.0281	1.0257	0.0064	0.0093	0.0046		#VALUE!
Major depressive disorder (MDD)	Male	Fat mass	Male	-0.0057	0.1024	-0.0561	0.9553	0.0528	0.0281	1.0257	0.0064	0.001	0.0049		#VALUE!
Major depressive disorder (MDD)	Both	Overweight childhood (OWC)	Both	-0.0316	0.0739	-0.4271	0.6693	0.4142	0.0447	0.9218	0.0074	0.0034	0.005		#VALUE!
Major depressive disorder (MDD)	Female	Overweight childhood (OWC)	Both	-0.0261	0.0797	-0.328	0.7429	0.1428	0.0214	0.9775	0.0072	0.0016	0.0048		#VALUE!
Major depressive disorder (MDD)	Male	Overweight childhood (OWC)	Both	-0.1584	0.1527	-1.0373	0.2996	0.0622	0.0259	1.0213	0.0065	0.0107	0.0046		#VALUE!
Major depressive disorder (MDD)	Both	Physical activity	Both	-0.0976	0.0608	-1.6045	0.1086	0.1431	0.0095	0.9963	0.0072	0.0014	0.0048		#VALUE!
Major depressive disorder (MDD)	Both	Physical activity	Female	-0.0993	0.0748	-1.3289	0.1839	0.1542	0.0148	1.0108	0.007	0.0034	0.0045		#VALUE!
Major depressive disorder (MDD)	Both	Physical activity	Male	-0.1403	0.0838	-1.6731	0.0943	0.1548	0.0179	0.9917	0.007	-0.0004	0.0046		#VALUE!
Major depressive disorder (MDD)	Female	Physical activity	Both	-0.093	0.0664	-1.4	0.1615	0.1402	0.0212	0.9791	0.0068	-0.0009	0.0048		#VALUE!
Major depressive disorder (MDD)	Female	Physical activity	Female	-0.1143	0.0818	-1.3982	0.1621	0.1382	0.0202	0.98	0.0067	0.0045	0.0047		#VALUE!
Major depressive disorder (MDD)	Female	Physical activity	Male	-0.1015	0.0938	-1.082	0.2792	0.1383	0.0202	0.98	0.0067	-0.0059	0.0047		#VALUE!
Major depressive disorder (MDD)	Male	Physical activity	Both	-0.1726	0.1215	-1.4206	0.1554	0.0525	0.0285	1.0258	0.0066	0.0047	0.0049		#VALUE!
Major depressive disorder (MDD)	Male	Physical activity	Female	-0.127	0.1523	-0.8333	0.4047	0.0471	0.0269	1.0278	0.0067	0.0019	0.0047		#VALUE!
Major depressive disorder (MDD)	Male	Physical activity	Male	-0.3511	0.1947	-1.8034	0.0713	0.0467	0.0268	1.028	0.0067	0.0069	0.0046		#VALUE!
Migraine	Both	Body fat %	Both	0.0048	0.0377	0.1269	0.899	0.037	0.0032	1.0256	0.0083	0.0029	0.0057		#VALUE!
Migraine	Both	Body fat %	Female	-0.0265	0.0481	-0.5509	0.5817	0.037	0.0032	1.0256	0.0083	0.0058	0.0055		#VALUE!
Migraine	Both	Body fat %	Male	0.0285	0.0428	0.666	0.5054	0.037	0.0032	1.0256	0.0083	-0.0013	0.0051		#VALUE!
Migraine	Female	Body fat %	Both	-0.0124	0.0139	-0.8941	0.3712	0.0592	0.0075	1.0389	0.0092	0.0035	0.0035		#VALUE!
Migraine	Female	Body fat %	Female	-0.001	0.0186	-0.0556	0.9556	0.0592	0.0075	1.0389	0.0092	9.927e-05	0.0031		#VALUE!
Migraine	Female	Body fat %	Male	-0.0169	0.0151	-1.1174	0.2638	0.0592	0.0075	1.0389	0.0092	0.0041	0.0031		#VALUE!
Migraine	Male	Body fat %	Both	-0.0133	0.0259	-0.513	0.6079	0.0443	0.0176	1.0168	0.0083	0.0024	0.0035		#VALUE!
Migraine	Male	Body fat %	Female	-0.0154	0.0315	-0.4898	0.6243	0.0443	0.0176	1.0168	0.0082	0.0023	0.003		#VALUE!
Migraine	Male	Body fat %	Male	-0.0105	0.0285	-0.3687	0.7124	0.0443	0.0176	1.0168	0.0082	0.0012	0.0031		#VALUE!
Migraine	Both	Body mass index	Both	-0.0292	0.0373	-0.7825	0.4339	0.037	0.0032	1.0256	0.0083	0.0077	0.0062		#VALUE!
Migraine	Both	Body mass index	Female	-0.0682	0.0481	-1.4185	0.156	0.037	0.0032	1.0256	0.0083	0.0102	0.0059		#VALUE!
Migraine	Both	Body mass index	Male	-0.009	0.0427	-0.2099	0.8338	0.037	0.0032	1.0256	0.0083	0.0026	0.0053		#VALUE!
Migraine	Female	Body mass index	Both	-0.005	0.0151	-0.3326	0.7394	0.0592	0.0075	1.0389	0.0092	0.0025	0.0037		#VALUE!
Migraine	Female	Body mass index	Female	0.0123	0.0187	0.6606	0.5088	0.0592	0.0075	1.0389	0.0092	-0.002	0.0031		#VALUE!
Migraine	Female	Body mass index	Male	-0.0153	0.0164	-0.9353	0.3496	0.0592	0.0075	1.0389	0.0092	0.0046	0.0033		#VALUE!
Migraine	Male	Body mass index	Both	0.0063	0.0244	0.2584	0.7961	0.0443	0.0176	1.0168	0.0083	-0.0004	0.0035		#VALUE!
Migraine	Male	Body mass index	Female	-0.0073	0.031	-0.2362	0.8133	0.0443	0.0176	1.0168	0.0082	0.0022	0.003		#VALUE!
Migraine	Male	Body mass index	Male	0.0136	0.0282	0.4809	0.6306	0.0443	0.0176	1.0168	0.0082	-0.0021	0.0032		#VALUE!
Migraine	Both	Fat-free mass	Both	-0.1143	0.0359	-3.1844	0.0015	0.037	0.0032	1.0256	0.0083	0.0133	0.0064		#VALUE!
Migraine	Both	Fat-free mass	Female	-0.1486	0.0415	-3.578	0.0003	0.037	0.0032	1.0256	0.0083	0.0127	0.0056		#VALUE!
Migraine	Both	Fat-free mass	Male	-0.0818	0.0393	-2.0805	0.0375	0.037	0.0032	1.0256	0.0083	0.0071	0.0057		#VALUE!
Migraine	Female	Fat-free mass	Both	0.01	0.0139	0.7236	0.4693	0.0592	0.0075	1.0389	0.0092	-0.0028	0.0038		#VALUE!
Migraine	Female	Fat-free mass	Female	0.0071	0.0161	0.4443	0.6568	0.0592	0.0075	1.0389	0.0092	-0.0015	0.0032		#VALUE!
Migraine	Female	Fat-free mass	Male	0.0078	0.0161	0.4869	0.6263	0.0592	0.0075	1.0389	0.0092	-0.0019	0.0036		#VALUE!
Migraine	Male	Fat-free mass	Both	-0.0208	0.0258	-0.8045	0.4211	0.0443	0.0176	1.0168	0.0083	0.0002	0.0041		#VALUE!
Migraine	Male	Fat-free mass	Female	-0.0175	0.0309	-0.5648	0.5722	0.0443	0.0176	1.0168	0.0082	-0.0003	0.0034		#VALUE!
Migraine	Male	Fat-free mass	Male	-0.0277	0.026	-1.0648	0.287	0.0443	0.0176	1.0168	0.0082	0.001	0.0034		#VALUE!
Migraine	Both	Fat mass	Both	-0.0338	0.0377	-0.8953	0.3706	0.037	0.0032	1.0256	0.0083	0.007	0.0057		#VALUE!
Migraine	Both	Fat mass	Female	-0.069	0.0484	-1.4256	0.154	0.037	0.0032	1.0256	0.0083	0.0091	0.0055		#VALUE!
Migraine	Both	Fat mass	Male	-0.0108	0.0429	-0.2524	0.8007	0.037	0.0032	1.0256	0.0083	0.0021	0.005		#VALUE!
Migraine	Female	Fat mass	Both	-0.0064	0.0143	-0.4453	0.6561	0.0592	0.0075	1.0389	0.0092	0.0023	0.0035		#VALUE!
Migraine	Female	Fat mass	Female	0.0005	0.0184	0.0295	0.9765	0.0592	0.0075	1.0389	0.0092	-0.0003	0.0031		#VALUE!
Migraine	Female	Fat mass	Male	-0.0101	0.0157	-0.6443	0.5194	0.0592	0.0075	1.0389	0.0092	0.003	0.0031		#VALUE!
Migraine	Male	Fat mass	Both	-0.0173	0.0267	-0.6462	0.5181	0.0443	0.0176	1.0168	0.0083	0.0018	0.0037		#VALUE!
Migraine	Male	Fat mass	Female	-0.0163	0.033	-0.4931	0.622	0.0443	0.0176	1.0168	0.0082	0.0016	0.0032		#VALUE!
Migraine	Male	Fat mass	Male	-0.0174	0.0298	-0.5833	0.5597	0.0443	0.0176	1.0168	0.0082	0.001	0.0032		#VALUE!
Migraine	Both	Overweight childhood (OWC)	Both	-0.1103	0.0637	-1.7321	0.0833	0.0363	0.0033	1.0267	0.0081	0.0027	0.0054		#VALUE!
Migraine	Female	Overweight childhood (OWC)	Both	0.0243	0.0241	1.0106	0.3122	0.0594	0.0075	1.0386	0.0093	-0.001	0.0027		#VALUE!
Migraine	Male	Overweight childhood (OWC)	Both	-0.0146	0.0467	-0.3123	0.7548	0.0441	0.0177	1.017	0.0081	-0.0004	0.0029		#VALUE!
Migraine	Both	Physical activity	Both	-0.0491	0.0457	-1.0732	0.2832	0.0371	0.0032	1.0256	0.0084	-0.0094	0.0044		#VALUE!
Migraine	Both	Physical activity	Female	-0.0926	0.0576	-1.608	0.1078	0.1536	0.015	1.012	0.0072	-0.0059	0.0046		#VALUE!
Migraine	Both	Physical activity	Male	-0.0057	0.0664	-0.0852	0.9321	0.1555	0.0183	0.9904	0.0074	-0.0083	0.0051		#VALUE!
Migraine	Female	Physical activity	Both	-0.0226	0.023	-0.9836	0.3253	0.0592	0.0075	1.039	0.0092	0.0019	0.0032		#VALUE!
Migraine	Female	Physical activity	Female	-0.0096	0.0274	-0.3514	0.7253	0.0595	0.008	1.0377	0.0099	0.0002	0.0032		#VALUE!
Migraine	Female	Physical activity	Male	-0.0143	0.0285	-0.5018	0.6158	0.0595	0.008	1.0377	0.0099	0.0006	0.0027		#VALUE!
Migraine	Male	Physical activity	Both	0.0035	0.0387	0.0895	0.9287	0.0443	0.0176	1.0169	0.0082	-0.0007	0.0031		#VALUE!
Migraine	Male	Physical activity	Female	0.0802	0.0455	1.7613	0.0782	0.0435	0.0178	1.0179	0.0085	-0.006	0.0027		#VALUE!
Migraine	Male	Physical activity	Male	-0.0122	0.0551	-0.2212	0.8249	0.0435	0.0178	1.0179	0.0085	0.001	0.0032		#VALUE!
Neuroticism	Both	Body fat %	Both	-0.0363	0.03	-1.2095	0.2265	0.1008	0.0081	1.0036	0.0109	-0.0045	0.0062		#VALUE!
Neuroticism	Both	Body fat %	Female	-0.0705	0.0351	-2.0084	0.0446	0.1008	0.0081	1.0036	0.0109	-0.0047	0.006		#VALUE!
Neuroticism	Both	Body fat %	Male	-0.0182	0.0356	-0.5126	0.6082	0.1008	0.0081	1.0036	0.0109	-0.0012	0.0058		#VALUE!
Neuroticism	Female	Body fat %	Both	-0.0095	0.0375	-0.2534	0.8	0.1048	0.0102	0.9994	0.0083	-0.0076	0.0056		#VALUE!
Neuroticism	Female	Body fat %	Female	-0.0413	0.0425	-0.9702	0.332	0.1048	0.0102	0.9994	0.0083	-0.0059	0.0049		#VALUE!
Neuroticism	Female	Body fat %	Male	0.0105	0.0439	0.24	0.8103	0.1048	0.0102	0.9994	0.0083	-0.0049	0.0054		#VALUE!
Neuroticism	Male	Body fat %	Both	-0.0641	0.0362	-1.7698	0.0768	0.1018	0.0133	1.0065	0.0101	0.0016	0.006		#VALUE!
Neuroticism	Male	Body fat %	Female	-0.0999	0.0442	-2.261	0.0238	0.1017	0.0133	1.0065	0.0102	-0.0003	0.0057		#VALUE!
Neuroticism	Male	Body fat %	Male	-0.0479	0.0451	-1.0635	0.2876	0.1017	0.0133	1.0065	0.0102	0.0035	0.0057		#VALUE!
Neuroticism	Both	Body mass index	Both	-0.0709	0.0372	-1.907	0.0565	0.1008	0.0081	1.0036	0.0109	-0.0105	0.0077		#VALUE!
Neuroticism	Both	Body mass index	Female	-0.1035	0.0429	-2.4146	0.0158	0.1008	0.0081	1.0036	0.0109	-0.0035	0.0065		#VALUE!
Neuroticism	Both	Body mass index	Male	-0.0617	0.0444	-1.3897	0.1646	0.1008	0.0081	1.0036	0.0109	-0.0083	0.0073		#VALUE!
Neuroticism	Female	Body mass index	Both	-0.0484	0.0421	-1.1507	0.2499	0.1048	0.0102	0.9994	0.0083	-0.0054	0.0063		#VALUE!
Neuroticism	Female	Body mass index	Female	-0.0856	0.0489	-1.7491	0.0803	0.1048	0.0102	0.9994	0.0083	-0.0056	0.0054		#VALUE!
Neuroticism	Female	Body mass index	Male	-0.0344	0.049	-0.7011	0.4833	0.1048	0.0102	0.9994	0.0083	-0.0011	0.006		#VALUE!
Neuroticism	Male	Body mass index	Both	-0.1015	0.0449	-2.2618	0.0237	0.1018	0.0133	1.0065	0.0101	-0.0074	0.0072		#VALUE!
Neuroticism	Male	Body mass index	Female	-0.1289	0.0528	-2.4422	0.0146	0.1017	0.0133	1.0065	0.0102	0.0017	0.0061		nominally
Neuroticism	Male	Body mass index	Male	-0.0983	0.0553	-1.7779	0.0754	0.1017	0.0133	1.0065	0.0102	-0.0085	0.007
Neuroticism	Both	Fat-free mass	Both	-0.0684	0.0248	-2.7588	0.0058	0.1008	0.0081	1.0036	0.0109	-0.0314	0.0066		nominally
Neuroticism	Both	Fat-free mass	Female	-0.0908	0.0323	-2.814	0.0049	0.1008	0.0081	1.0036	0.0109	-0.022	0.006		nominally
Neuroticism	Both	Fat-free mass	Male	-0.0539	0.0263	-2.0493	0.0404	0.1008	0.0081	1.0036	0.0109	-0.02	0.0062		nominally
Neuroticism	Female	Fat-free mass	Both	-0.086	0.0291	-2.9572	0.0031	0.1048	0.0102	0.9994	0.0083	-0.0267	0.006		nominally
Neuroticism	Female	Fat-free mass	Female	-0.1118	0.037	-3.0238	0.0025	0.1048	0.0102	0.9994	0.0083	-0.0305	0.0053		nominally
Neuroticism	Female	Fat-free mass	Male	-0.0673	0.0319	-2.111	0.0348	0.1048	0.0102	0.9994	0.0083	-0.0004	0.0055		nominally
Neuroticism	Male	Fat-free mass	Both	-0.0603	0.0324	-1.858	0.0632	0.1018	0.0133	1.0065	0.0101	-0.0163	0.006
Neuroticism	Male	Fat-free mass	Female	-0.0804	0.0422	-1.908	0.0564	0.1017	0.0133	1.0065	0.0102	-0.0003	0.0056
Neuroticism	Male	Fat-free mass	Male	-0.0479	0.0339	-1.4145	0.1572	0.1017	0.0133	1.0065	0.0102	-0.0259	0.0057
Neuroticism	Both	Fat mass	Both	-0.0583	0.03	-1.9429	0.052	0.1008	0.0081	1.0036	0.0109	-0.0103	0.0065
Neuroticism	Both	Fat mass	Female	-0.0962	0.037	-2.5995	0.0093	0.1008	0.0081	1.0036	0.0109	-0.0063	0.006		nominally
Neuroticism	Both	Fat mass	Male	-0.0399	0.0356	-1.12	0.2627	0.1008	0.0081	1.0036	0.0109	-0.0068	0.0061
Neuroticism	Female	Fat mass	Both	-0.0437	0.0356	-1.2268	0.2199	0.1048	0.0102	0.9994	0.0083	-0.0093	0.0058
Neuroticism	Female	Fat mass	Female	-0.0833	0.0422	-1.9753	0.0482	0.1048	0.0102	0.9994	0.0083	-0.0091	0.005		nominally
Neuroticism	Female	Fat mass	Male	-0.0211	0.0419	-0.504	0.6142	0.1048	0.0102	0.9994	0.0083	-0.0043	0.0054
Neuroticism	Male	Fat mass	Both	-0.0763	0.0361	-2.1118	0.0347	0.1018	0.0133	1.0065	0.0101	-0.0044	0.0059		nominally
Neuroticism	Male	Fat mass	Female	-0.1109	0.0467	-2.3747	0.0176	0.1017	0.0133	1.0065	0.0102	0.0005	0.0056		nominally
Neuroticism	Male	Fat mass	Male	-0.0625	0.0447	-1.3973	0.1623	0.1017	0.0133	1.0065	0.0102	-0.0045	0.0058
Neuroticism	Both	Overweight childhood (OWC)	Both	-0.0204	0.0549	-0.3716	0.7102	0.4116	0.0454	0.9226	0.0074	0.0024	0.0055
Neuroticism	Female	Overweight childhood (OWC)	Both	0.023	0.0613	0.3751	0.7076	0.4116	0.0454	0.9226	0.0074	0.001	0.0048
Neuroticism	Male	Overweight childhood (OWC)	Both	-0.0694	0.0685	-1.0126	0.3113	0.4116	0.0454	0.9226	0.0074	0.0032	0.0057
Neuroticism	Both	Physical activity	Both	0.0262	0.039	0.672	0.5016	0.1432	0.0097	0.9966	0.0075	-0.0088	0.0056
Neuroticism	Both	Physical activity	Female	0.0134	0.0573	0.234	0.815	0.1561	0.0147	1.0098	0.0069	-0.0027	0.0059
Neuroticism	Both	Physical activity	Male	0.0566	0.0541	1.0454	0.2958	0.1542	0.0182	0.992	0.0071	-0.0106	0.005
Neuroticism	Female	Physical activity	Both	0.0578	0.0478	1.2098	0.2264	0.1432	0.0097	0.9966	0.0075	-0.0071	0.0049
Neuroticism	Female	Physical activity	Female	0.0316	0.0663	0.4762	0.6339	0.1561	0.0147	1.0098	0.0069	-0.003	0.0053
Neuroticism	Female	Physical activity	Male	0.0968	0.0658	1.4716	0.1411	0.1542	0.0182	0.992	0.0071	-0.0092	0.0048
Neuroticism	Male	Physical activity	Both	0.0093	0.0492	0.1888	0.8503	0.1432	0.0097	0.9966	0.0075	-0.0065	0.0053
Neuroticism	Male	Physical activity	Female	0.0157	0.0756	0.2079	0.8353	0.1561	0.0147	1.0098	0.0069	-0.0022	0.0057
Neuroticism	Male	Physical activity	Male	0.0212	0.0683	0.3104	0.7563	0.1542	0.0182	0.992	0.0071	-0.006	0.0048
Obsessive compulsive disorder (OCD)	Both	Body fat %	Both	-0.3149	0.0515	-6.1123	9.8223e-10	0.3351	0.0474	0.9902	0.0065	-0.0003	0.0057	significant	nominally
Obsessive compulsive disorder (OCD)	Both	Body fat %	Female	-0.3462	0.0648	-5.3406	9.2647e-08	0.3352	0.0474	0.9901	0.0065	-0.002	0.0047	significant	nominally
Obsessive compulsive disorder (OCD)	Both	Body fat %	Male	-0.2738	0.0563	-4.8592	1.1783e-06	0.3352	0.0474	0.9901	0.0065	0.0003	0.0052	significant	nominally
Obsessive compulsive disorder (OCD)	Female	Body fat %	Both	-0.2939	0.0808	-3.637	0.0003	0.3078	0.0869	0.9933	0.0079	0.0041	0.0067		nominally
Obsessive compulsive disorder (OCD)	Female	Body fat %	Female	-0.3256	0.0967	-3.3655	0.0008	0.3078	0.0869	0.9933	0.0079	2.8557e-07	0.0061		nominally
Obsessive compulsive disorder (OCD)	Female	Body fat %	Male	-0.2592	0.0894	-2.8993	0.0037	0.3078	0.0869	0.9933	0.0079	0.0047	0.0059		nominally
Obsessive compulsive disorder (OCD)	Male	Body fat %	Both	-0.4742	0.2295	-2.0668	0.0388	0.1454	0.1175	1.0051	0.0079	-0.0109	0.0071		nominally
Obsessive compulsive disorder (OCD)	Male	Body fat %	Female	-0.3541	0.2177	-1.6265	0.1038	0.1454	0.1175	1.0051	0.0079	-0.0152	0.0061
Obsessive compulsive disorder (OCD)	Male	Body fat %	Male	-0.5181	0.249	-2.081	0.0374	0.1454	0.1175	1.0051	0.0079	-0.003	0.0062		nominally
Obsessive compulsive disorder (OCD)	Both	Body mass index	Both	-0.3171	0.0537	-5.9024	3.5823e-09	0.3351	0.0474	0.9902	0.0065	0.001	0.0061	significant	nominally
Obsessive compulsive disorder (OCD)	Both	Body mass index	Female	-0.3454	0.0659	-5.2398	1.6071e-07	0.3352	0.0474	0.9901	0.0065	-0.0025	0.0051	significant	nominally
Obsessive compulsive disorder (OCD)	Both	Body mass index	Male	-0.2932	0.0608	-4.8249	1.401e-06	0.3352	0.0474	0.9901	0.0065	0.003	0.0056	significant	nominally
Obsessive compulsive disorder (OCD)	Female	Body mass index	Both	-0.2936	0.0819	-3.5858	0.0003	0.3078	0.0869	0.9933	0.0079	0.0064	0.0071		nominally
Obsessive compulsive disorder (OCD)	Female	Body mass index	Female	-0.3642	0.102	-3.5692	0.0004	0.3078	0.0869	0.9933	0.0079	0.0039	0.0064		nominally
Obsessive compulsive disorder (OCD)	Female	Body mass index	Male	-0.2508	0.0892	-2.8118	0.0049	0.3078	0.0869	0.9933	0.0079	0.0053	0.0063		nominally
Obsessive compulsive disorder (OCD)	Male	Body mass index	Both	-0.4951	0.2321	-2.1326	0.033	0.1454	0.1175	1.0051	0.0079	-0.0074	0.0074		nominally
Obsessive compulsive disorder (OCD)	Male	Body mass index	Female	-0.4048	0.2382	-1.6994	0.0892	0.1454	0.1175	1.0051	0.0079	-0.0122	0.0065
Obsessive compulsive disorder (OCD)	Male	Body mass index	Male	-0.5387	0.2454	-2.1954	0.0281	0.1454	0.1175	1.0051	0.0079	-0.0004	0.0066		nominally
Obsessive compulsive disorder (OCD)	Both	Fat-free mass	Both	-0.1154	0.0428	-2.6985	0.007	0.3351	0.0474	0.9902	0.0065	-0.0039	0.0059		nominally
Obsessive compulsive disorder (OCD)	Both	Fat-free mass	Female	-0.1458	0.0533	-2.7338	0.0063	0.3352	0.0474	0.9901	0.0065	-0.0042	0.0054		nominally
Obsessive compulsive disorder (OCD)	Both	Fat-free mass	Male	-0.0709	0.0459	-1.5451	0.1223	0.3352	0.0474	0.9901	0.0065	-0.001	0.0051
Obsessive compulsive disorder (OCD)	Female	Fat-free mass	Both	-0.0853	0.0662	-1.2881	0.1977	0.3078	0.0869	0.9933	0.0079	-0.0029	0.0075
Obsessive compulsive disorder (OCD)	Female	Fat-free mass	Female	-0.1301	0.0781	-1.6659	0.0957	0.3078	0.0869	0.9933	0.0079	-0.0015	0.0065
Obsessive compulsive disorder (OCD)	Female	Fat-free mass	Male	-0.0264	0.07	-0.3767	0.7064	0.3078	0.0869	0.9933	0.0079	-0.0031	0.0063
Obsessive compulsive disorder (OCD)	Male	Fat-free mass	Both	-0.1659	0.1232	-1.3464	0.1782	0.1454	0.1175	1.0051	0.0079	-0.0039	0.0069
Obsessive compulsive disorder (OCD)	Male	Fat-free mass	Female	-0.206	0.1586	-1.2985	0.1941	0.1454	0.1175	1.0051	0.0079	-0.0037	0.0063
Obsessive compulsive disorder (OCD)	Male	Fat-free mass	Male	-0.0959	0.1147	-0.836	0.4032	0.1454	0.1175	1.0051	0.0079	-0.0024	0.0064
Obsessive compulsive disorder (OCD)	Both	Fat mass	Both	-0.299	0.0525	-5.697	1.2191e-08	0.3351	0.0474	0.9902	0.0065	-0.0013	0.0058	significant	nominally
Obsessive compulsive disorder (OCD)	Both	Fat mass	Female	-0.3132	0.0648	-4.8343	1.3359e-06	0.3352	0.0474	0.9901	0.0065	-0.0038	0.0049	significant	nominally
Obsessive compulsive disorder (OCD)	Both	Fat mass	Male	-0.2782	0.0595	-4.6719	2.9846e-06	0.3352	0.0474	0.9901	0.0065	0.0004	0.0054	significant	nominally
Obsessive compulsive disorder (OCD)	Female	Fat mass	Both	-0.2713	0.0791	-3.4296	0.0006	0.3078	0.0869	0.9933	0.0079	0.0034	0.0068		nominally
Obsessive compulsive disorder (OCD)	Female	Fat mass	Female	-0.2994	0.0948	-3.1583	0.0016	0.3078	0.0869	0.9933	0.0079	0.0005	0.0062		nominally
Obsessive compulsive disorder (OCD)	Female	Fat mass	Male	-0.2469	0.0882	-2.7976	0.0051	0.3078	0.0869	0.9933	0.0079	0.0036	0.0059		nominally
Obsessive compulsive disorder (OCD)	Male	Fat mass	Both	-0.4583	0.223	-2.0554	0.0398	0.1454	0.1175	1.0051	0.0079	-0.0094	0.007		nominally
Obsessive compulsive disorder (OCD)	Male	Fat mass	Female	-0.3446	0.2176	-1.5838	0.1132	0.1454	0.1175	1.0051	0.0079	-0.0133	0.0061
Obsessive compulsive disorder (OCD)	Male	Fat mass	Male	-0.5117	0.2443	-2.095	0.0362	0.1454	0.1175	1.0051	0.0079	-0.0025	0.0061		nominally
Obsessive compulsive disorder (OCD)	Both	Overweight childhood (OWC)	Both	0.0232	0.0841	0.2754	0.783	0.3192	0.052	0.9927	0.007	-0.0068	0.0045
Obsessive compulsive disorder (OCD)	Female	Overweight childhood (OWC)	Both	0.0282	0.124	0.2271	0.8203	0.329	0.086	0.9909	0.0079	-0.0049	0.0051
Obsessive compulsive disorder (OCD)	Male	Overweight childhood (OWC)	Both	0.0897	0.1865	0.4807	0.6307	0.1477	0.1179	1.0044	0.0077	-0.0059	0.0053
Obsessive compulsive disorder (OCD)	Both	Physical activity	Both	0.2847	0.0676	4.2109	2.544e-05	0.1423	0.0096	0.9974	0.0072	-0.0081	0.0046	significant	nominally
Obsessive compulsive disorder (OCD)	Both	Physical activity	Female	0.2676	0.0882	3.0344	0.0024	0.1536	0.0148	1.0113	0.007	-0.0004	0.0046		nominally
Obsessive compulsive disorder (OCD)	Both	Physical activity	Male	0.3293	0.0822	4.0065	6.1638e-05	0.1555	0.0179	0.9913	0.007	-0.0115	0.0046	significant	nominally
Obsessive compulsive disorder (OCD)	Female	Physical activity	Both	0.3429	0.1067	3.2122	0.0013	0.1435	0.0111	1.0001	0.0091	-0.0171	0.0057		nominally
Obsessive compulsive disorder (OCD)	Female	Physical activity	Female	0.3223	0.1275	2.5283	0.0115	0.1585	0.0158	1.0108	0.0078	-0.0049	0.0055		nominally
Obsessive compulsive disorder (OCD)	Female	Physical activity	Male	0.3669	0.1433	2.5605	0.0105	0.1532	0.0207	0.9947	0.0087	-0.018	0.0062		nominally
Obsessive compulsive disorder (OCD)	Male	Physical activity	Both	0.383	0.2131	1.7973	0.0723	0.1438	0.0111	1	0.009	-0.0007	0.005
Obsessive compulsive disorder (OCD)	Male	Physical activity	Female	0.2945	0.2067	1.4252	0.1541	0.1584	0.016	1.0112	0.0079	0.0029	0.005
Obsessive compulsive disorder (OCD)	Male	Physical activity	Male	0.5303	0.3095	1.7132	0.0867	0.1537	0.0207	0.9943	0.0087	-0.004	0.0051
Post-traumatic stress disorder	Both	Body fat %	Both	0.3679	0.1175	3.1326	0.0017	0.1173	0.0538	0.9941	0.006	-0.0134	0.0054		nominally
Post-traumatic stress disorder	Both	Body fat %	Female	0.3789	0.1363	2.7793	0.0054	0.1173	0.0537	0.9941	0.006	-0.01	0.0048		nominally
Post-traumatic stress disorder	Both	Body fat %	Male	0.354	0.1229	2.8809	0.004	0.1173	0.0537	0.9941	0.006	-0.0096	0.0049		nominally
Post-traumatic stress disorder	Female	Body fat %	Both	0.2043	0.0697	2.932	0.0034	0.4634	0.1265	0.9856	0.0062	-0.0103	0.005		nominally
Post-traumatic stress disorder	Female	Body fat %	Female	0.212	0.0846	2.5052	0.0122	0.4637	0.1264	0.9856	0.0062	-0.0084	0.0045		nominally
Post-traumatic stress disorder	Female	Body fat %	Male	0.1864	0.0781	2.3882	0.0169	0.4637	0.1264	0.9856	0.0062	-0.0062	0.005		nominally
Post-traumatic stress disorder	Male	Body fat %	Both	0.4186	0.5442	0.7691	0.4418	0.0423	0.0914	0.9993	0.0057	-0.0073	0.0053
Post-traumatic stress disorder	Male	Body fat %	Female	0.5229	0.7011	0.7458	0.4558	0.0423	0.0914	0.9993	0.0057	-0.0064	0.0049
Post-traumatic stress disorder	Male	Body fat %	Male	0.3568	0.4665	0.7649	0.4443	0.0423	0.0914	0.9993	0.0057	-0.0048	0.0048
Post-traumatic stress disorder	Both	Body mass index	Both	0.3659	0.1171	3.125	0.0018	0.1173	0.0538	0.9941	0.006	-0.0113	0.0055		nominally
Post-traumatic stress disorder	Both	Body mass index	Female	0.3981	0.1393	2.8578	0.0043	0.1173	0.0537	0.9941	0.006	-0.0088	0.0049		nominally
Post-traumatic stress disorder	Both	Body mass index	Male	0.3379	0.1229	2.75	0.006	0.1173	0.0537	0.9941	0.006	-0.0075	0.0051		nominally
Post-traumatic stress disorder	Female	Body mass index	Both	0.2195	0.0674	3.2592	0.0011	0.4634	0.1265	0.9856	0.0062	-0.0107	0.0052		nominally
Post-traumatic stress disorder	Female	Body mass index	Female	0.2301	0.0873	2.6371	0.0084	0.4637	0.1264	0.9856	0.0062	-0.0068	0.0048		nominally
Post-traumatic stress disorder	Female	Body mass index	Male	0.2001	0.0747	2.6775	0.0074	0.4637	0.1264	0.9856	0.0062	-0.0076	0.0051		nominally
Post-traumatic stress disorder	Male	Body mass index	Both	0.4662	0.5951	0.7834	0.4334	0.0423	0.0914	0.9993	0.0057	-0.0062	0.0054
Post-traumatic stress disorder	Male	Body mass index	Female	0.4665	0.6235	0.7482	0.4543	0.0423	0.0914	0.9993	0.0057	-0.0051	0.0049
Post-traumatic stress disorder	Male	Body mass index	Male	0.4652	0.587	0.7925	0.4281	0.0423	0.0914	0.9993	0.0057	-0.004	0.0047
Post-traumatic stress disorder	Both	Fat-free mass	Both	0.1012	0.0794	1.2749	0.2023	0.1173	0.0538	0.9941	0.006	-0.0042	0.0054
Post-traumatic stress disorder	Both	Fat-free mass	Female	0.1008	0.0932	1.0811	0.2796	0.1173	0.0537	0.9941	0.006	-0.0046	0.0045
Post-traumatic stress disorder	Both	Fat-free mass	Male	0.0787	0.0852	0.924	0.3555	0.1173	0.0537	0.9941	0.006	0.0004	0.0053
Post-traumatic stress disorder	Female	Fat-free mass	Both	0.0565	0.0548	1.0311	0.3025	0.4634	0.1265	0.9856	0.0062	-0.007	0.0052
Post-traumatic stress disorder	Female	Fat-free mass	Female	0.0295	0.0702	0.42	0.6745	0.4637	0.1264	0.9856	0.0062	-0.0052	0.005
Post-traumatic stress disorder	Female	Fat-free mass	Male	0.0764	0.0589	1.2956	0.1951	0.4637	0.1264	0.9856	0.0062	-0.004	0.0046
Post-traumatic stress disorder	Male	Fat-free mass	Both	0.2946	0.4482	0.6573	0.511	0.0423	0.0914	0.9993	0.0057	-0.007	0.0053
Post-traumatic stress disorder	Male	Fat-free mass	Female	0.2855	0.4725	0.6042	0.5457	0.0423	0.0914	0.9993	0.0057	-0.006	0.005
Post-traumatic stress disorder	Male	Fat-free mass	Male	0.2567	0.3966	0.6474	0.5174	0.0423	0.0914	0.9993	0.0057	-0.0025	0.005
Post-traumatic stress disorder	Both	Fat mass	Both	0.3397	0.1162	2.9241	0.0035	0.1173	0.0538	0.9941	0.006	-0.012	0.0055		nominally
Post-traumatic stress disorder	Both	Fat mass	Female	0.3234	0.131	2.4688	0.0136	0.1173	0.0537	0.9941	0.006	-0.0082	0.0047		nominally
Post-traumatic stress disorder	Both	Fat mass	Male	0.3475	0.1266	2.7442	0.0061	0.1173	0.0537	0.9941	0.006	-0.009	0.0051		nominally
Post-traumatic stress disorder	Female	Fat mass	Both	0.1998	0.0674	2.9639	0.003	0.4634	0.1265	0.9856	0.0062	-0.011	0.0051		nominally
Post-traumatic stress disorder	Female	Fat mass	Female	0.1866	0.0833	2.2408	0.025	0.4637	0.1264	0.9856	0.0062	-0.0077	0.0045		nominally
Post-traumatic stress disorder	Female	Fat mass	Male	0.2002	0.0777	2.5773	0.01	0.4637	0.1264	0.9856	0.0062	-0.0076	0.0051		nominally
Post-traumatic stress disorder	Male	Fat mass	Both	0.4142	0.5534	0.7484	0.4542	0.0423	0.0914	0.9993	0.0057	-0.0073	0.0052
Post-traumatic stress disorder	Male	Fat mass	Female	0.4555	0.6396	0.7122	0.4763	0.0423	0.0914	0.9993	0.0057	-0.0062	0.0049
Post-traumatic stress disorder	Male	Fat mass	Male	0.3876	0.5146	0.7532	0.4513	0.0423	0.0914	0.9993	0.0057	-0.0047	0.0046
Post-traumatic stress disorder	Both	Overweight childhood (OWC)	Both	0.098	0.1482	0.6615	0.5083	0.1204	0.0536	0.9945	0.0063	0.0006	0.0044
Post-traumatic stress disorder	Female	Overweight childhood (OWC)	Both	-0.1605	0.1204	-1.3329	0.1826	0.4772	0.1236	0.9856	0.0063	0.0106	0.0046
Post-traumatic stress disorder	Male	Overweight childhood (OWC)	Both	0.3803	0.5062	0.7513	0.4525	0.047	0.0887	0.9982	0.0057	-0.0013	0.0047
Post-traumatic stress disorder	Both	Physical activity	Both	-0.0875	0.122	-0.7174	0.4731	0.1229	0.0543	0.9933	0.0061	-0.002	0.0047
Post-traumatic stress disorder	Both	Physical activity	Female	-0.0634	0.1499	-0.4228	0.6725	0.1233	0.0543	0.9932	0.0061	-0.0031	0.0044
Post-traumatic stress disorder	Both	Physical activity	Male	-0.1374	0.1549	-0.8872	0.375	0.1229	0.0544	0.9933	0.0061	-0.0002	0.0046
Post-traumatic stress disorder	Female	Physical activity	Both	-0.0634	0.09	-0.7045	0.4811	0.474	0.1281	0.9849	0.0063	-0.0025	0.0048
Post-traumatic stress disorder	Female	Physical activity	Female	0.0949	0.1133	0.838	0.4021	0.4734	0.1281	0.9849	0.0063	-0.0055	0.0046
Post-traumatic stress disorder	Female	Physical activity	Male	-0.2912	0.1167	-2.4957	0.0126	0.4739	0.1282	0.9849	0.0063	0.003	0.0045		nominally
Post-traumatic stress disorder	Male	Physical activity	Both	0.0306	0.2405	0.1271	0.8989	0.0513	0.0899	0.9985	0.0057	-0.0012	0.0046
Post-traumatic stress disorder	Male	Physical activity	Female	-0.2233	0.39	-0.5725	0.567	0.0512	0.09	0.9985	0.0057	0.0024	0.0044
Post-traumatic stress disorder	Male	Physical activity	Male	0.3132	0.4797	0.6529	0.5138	0.0513	0.09	0.9985	0.0057	-0.0052	0.0045
Schizophrenia	Both	Body fat %	Both	-0.0931	0.0208	-4.4848	7.2976e-06	0.4637	0.0169	1.0405	0.0105	0.0079	0.0061	significant	nominally
Schizophrenia	Both	Body fat %	Female	-0.0997	0.0284	-3.514	0.0004	0.4637	0.0169	1.0405	0.0105	0.0021	0.0064		nominally
Schizophrenia	Both	Body fat %	Male	-0.0827	0.0223	-3.7138	0.0002	0.4637	0.0169	1.0405	0.0105	0.0077	0.0056	significant	nominally
Schizophrenia	Female	Body fat %	Both	-0.1156	0.0291	-3.9759	7.0107e-05	0.3691	0.0215	1.0243	0.0077	0.0078	0.006	significant	nominally
Schizophrenia	Female	Body fat %	Female	-0.1283	0.038	-3.3736	0.0007	0.3691	0.0215	1.0244	0.0077	0.0034	0.0056		nominally
Schizophrenia	Female	Body fat %	Male	-0.0958	0.0315	-3.0431	0.0023	0.3691	0.0215	1.0244	0.0077	0.006	0.0057		nominally
Schizophrenia	Male	Body fat %	Both	-0.0717	0.0221	-3.2491	0.0012	0.4986	0.02	1.0035	0.008	0.0035	0.0055		nominally
Schizophrenia	Male	Body fat %	Female	-0.0607	0.0302	-2.0094	0.0445	0.4986	0.02	1.0035	0.008	-0.003	0.0059		nominally
Schizophrenia	Male	Body fat %	Male	-0.0757	0.0242	-3.1267	0.0018	0.4986	0.02	1.0035	0.008	0.0066	0.0047		nominally
Schizophrenia	Both	Body mass index	Both	-0.1189	0.0216	-5.4966	3.8719e-08	0.4637	0.0169	1.0405	0.0105	0.0088	0.0063	significant	nominally
Schizophrenia	Both	Body mass index	Female	-0.1345	0.0283	-4.7465	2.0695e-06	0.4637	0.0169	1.0405	0.0105	0.0011	0.0061	significant	nominally
Schizophrenia	Both	Body mass index	Male	-0.1054	0.0242	-4.3495	1.3648e-05	0.4637	0.0169	1.0405	0.0105	0.0097	0.0057	significant	nominally
Schizophrenia	Female	Body mass index	Both	-0.1284	0.0292	-4.3943	1.1111e-05	0.3691	0.0215	1.0243	0.0077	0.0058	0.0059	significant	nominally
Schizophrenia	Female	Body mass index	Female	-0.1516	0.0367	-4.1294	3.6366e-05	0.3691	0.0215	1.0244	0.0077	0.0024	0.0055	significant	nominally
Schizophrenia	Female	Body mass index	Male	-0.1069	0.0334	-3.1988	0.0014	0.3691	0.0215	1.0244	0.0077	0.0046	0.0058		nominally
Schizophrenia	Male	Body mass index	Both	-0.1037	0.0249	-4.1582	3.2071e-05	0.4986	0.02	1.0035	0.008	0.0056	0.0062	significant	nominally
Schizophrenia	Male	Body mass index	Female	-0.0987	0.0324	-3.0498	0.0023	0.4986	0.02	1.0035	0.008	-0.0048	0.0059		nominally
Schizophrenia	Male	Body mass index	Male	-0.1065	0.0277	-3.8378	0.0001	0.4986	0.02	1.0035	0.008	0.0109	0.0054	significant	nominally
Schizophrenia	Both	Fat-free mass	Both	-0.0763	0.0203	-3.7566	0.0002	0.4637	0.0169	1.0405	0.0105	-0.0037	0.0068	significant	nominally
Schizophrenia	Both	Fat-free mass	Female	-0.1013	0.0244	-4.1512	3.3078e-05	0.4637	0.0169	1.0405	0.0105	-0.0031	0.0062	significant	nominally
Schizophrenia	Both	Fat-free mass	Male	-0.0449	0.023	-1.9574	0.0503	0.4637	0.0169	1.0405	0.0105	-0.0013	0.0064
Schizophrenia	Female	Fat-free mass	Both	-0.0645	0.0263	-2.4547	0.0141	0.3691	0.0215	1.0243	0.0077	-0.0044	0.0058		nominally
Schizophrenia	Female	Fat-free mass	Female	-0.1041	0.0304	-3.4223	0.0006	0.3691	0.0215	1.0244	0.0077	0.001	0.0051		nominally
Schizophrenia	Female	Fat-free mass	Male	-0.0163	0.0303	-0.5391	0.5898	0.3691	0.0215	1.0244	0.0077	-0.0086	0.006
Schizophrenia	Male	Fat-free mass	Both	-0.0693	0.0224	-3.0949	0.002	0.4986	0.02	1.0035	0.008	-0.0043	0.0066		nominally
Schizophrenia	Male	Fat-free mass	Female	-0.0758	0.0275	-2.7609	0.0058	0.4986	0.02	1.0035	0.008	-0.0095	0.0061		nominally
Schizophrenia	Male	Fat-free mass	Male	-0.061	0.0257	-2.3776	0.0174	0.4986	0.02	1.0035	0.008	0.0067	0.006		nominally
Schizophrenia	Both	Fat mass	Both	-0.1061	0.0206	-5.1386	2.7676e-07	0.4637	0.0169	1.0405	0.0105	0.0065	0.006	significant	nominally
Schizophrenia	Both	Fat mass	Female	-0.1226	0.028	-4.3747	1.2157e-05	0.4637	0.0169	1.0405	0.0105	0.0019	0.0062	significant	nominally
Schizophrenia	Both	Fat mass	Male	-0.092	0.023	-3.9967	6.4218e-05	0.4637	0.0169	1.0405	0.0105	0.0062	0.0055	significant	nominally
Schizophrenia	Female	Fat mass	Both	-0.1182	0.0286	-4.1357	3.5386e-05	0.3691	0.0215	1.0243	0.0077	0.0047	0.0058	significant	nominally
Schizophrenia	Female	Fat mass	Female	-0.1433	0.0368	-3.8978	9.7052e-05	0.3691	0.0215	1.0244	0.0077	0.0029	0.0053	significant	nominally
Schizophrenia	Female	Fat mass	Male	-0.0946	0.0322	-2.9414	0.0033	0.3691	0.0215	1.0244	0.0077	0.0026	0.0056		nominally
Schizophrenia	Male	Fat mass	Both	-0.0874	0.0227	-3.8438	0.0001	0.4986	0.02	1.0035	0.008	0.0034	0.0056	significant	nominally
Schizophrenia	Male	Fat mass	Female	-0.0839	0.0305	-2.7533	0.0059	0.4986	0.02	1.0035	0.008	-0.0038	0.0059		nominally
Schizophrenia	Male	Fat mass	Male	-0.089	0.0255	-3.4922	0.0005	0.4986	0.02	1.0035	0.008	0.0072	0.0049		nominally
Schizophrenia	Both	Overweight childhood (OWC)	Both	-0.0664	0.0364	-1.8226	0.0684	0.4558	0.0186	1.0475	0.0114	0.0078	0.0058
Schizophrenia	Female	Overweight childhood (OWC)	Both	-0.0874	0.0508	-1.7194	0.0855	0.3651	0.0222	1.0235	0.0085	0.0117	0.0055
Schizophrenia	Male	Overweight childhood (OWC)	Both	-0.0385	0.0405	-0.9494	0.3424	0.4842	0.0219	1.0126	0.0093	0.0007	0.0048
Schizophrenia	Both	Physical activity	Both	-0.0179	0.0305	-0.5861	0.5578	0.4631	0.0171	1.0405	0.0106	0.0009	0.0056
Schizophrenia	Both	Physical activity	Female	-0.0362	0.0384	-0.9439	0.3452	0.4631	0.0171	1.0405	0.0106	0.0044	0.0055
Schizophrenia	Both	Physical activity	Male	0.0202	0.0396	0.5101	0.61	0.4632	0.0171	1.0405	0.0106	-0.0017	0.0057
Schizophrenia	Female	Physical activity	Both	-0.0065	0.0409	-0.1581	0.8744	0.3703	0.0215	1.0233	0.0076	0.0044	0.0052
Schizophrenia	Female	Physical activity	Female	-0.0218	0.0522	-0.4188	0.6753	0.3702	0.0215	1.0233	0.0076	0.0019	0.0052
Schizophrenia	Female	Physical activity	Male	0.0083	0.0491	0.1688	0.866	0.3702	0.0215	1.0233	0.0076	0.0057	0.0045
Schizophrenia	Male	Physical activity	Both	-0.0143	0.0341	-0.4189	0.6753	0.4978	0.02	1.0035	0.008	-0.0034	0.0051
Schizophrenia	Male	Physical activity	Female	-0.0459	0.0423	-1.0864	0.2773	0.4978	0.02	1.0035	0.008	0.004	0.0051
Schizophrenia	Male	Physical activity	Male	0.0423	0.0438	0.9673	0.3334	0.4978	0.02	1.0035	0.008	-0.0072	0.0051
Smoking	Both	Body fat %	Both	0.2854	0.0288	9.9149	3.587e-23	0.2647	0.0169	1.0515	0.0081	0.029	0.0063	significant	nominally
Smoking	Both	Body fat %	Female	0.2178	0.0359	6.0723	1.2606e-09	0.2647	0.0169	1.0515	0.0081	0.0239	0.0054	significant	nominally
Smoking	Both	Body fat %	Male	0.3155	0.0344	9.1793	4.3393e-20	0.2647	0.0169	1.0515	0.0081	0.0186	0.0059	significant	nominally
Smoking	Both	Body mass index	Both	0.3424	0.0304	11.244	2.4793e-29	0.2647	0.0169	1.0515	0.0081	0.026	0.0065	significant	nominally
Smoking	Both	Body mass index	Female	0.2858	0.038	7.5208	5.445e-14	0.2647	0.0169	1.0515	0.0081	0.0173	0.0053	significant	nominally
Smoking	Both	Body mass index	Male	0.3709	0.0355	10.4608	1.3071e-25	0.2647	0.0169	1.0515	0.0081	0.0198	0.0062	significant	nominally
Smoking	Both	Fat-free mass	Both	0.1546	0.029	5.3278	9.9393e-08	0.2647	0.0169	1.0515	0.0081	0.0132	0.0064	significant	nominally
Smoking	Both	Fat-free mass	Female	0.1254	0.0363	3.4525	0.0006	0.2647	0.0169	1.0515	0.0081	0.0091	0.0057		nominally
Smoking	Both	Fat-free mass	Male	0.1815	0.0301	6.0319	1.6209e-09	0.2647	0.0169	1.0515	0.0081	0.0107	0.0061	significant	nominally
Smoking	Both	Fat mass	Both	0.3042	0.0295	10.3221	5.5972e-25	0.2647	0.0169	1.0515	0.0081	0.028	0.0063	significant	nominally
Smoking	Both	Fat mass	Female	0.2275	0.0366	6.2149	5.1357e-10	0.2647	0.0169	1.0515	0.0081	0.0226	0.0053	significant	nominally
Smoking	Both	Fat mass	Male	0.3476	0.0352	9.8624	6.0566e-23	0.2647	0.0169	1.0515	0.0081	0.0185	0.0059	significant	nominally
Smoking	Both	Overweight childhood (OWC)	Both	0.1843	0.0554	3.3239	0.0009	0.2647	0.0174	1.0516	0.0088	0.0053	0.0053		nominally
Smoking	Both	Physical activity	Both	-0.1143	0.0474	-2.414	0.0158	0.2651	0.017	1.0513	0.0083	-0.0135	0.0054		nominally
Smoking	Both	Physical activity	Female	-0.1135	0.0562	-2.0189	0.0435	0.2651	0.017	1.0513	0.0082	-0.0135	0.005		nominally
Smoking	Both	Physical activity	Male	-0.1513	0.0627	-2.4143	0.0158	0.265	0.017	1.0514	0.0083	-0.0066	0.0052		nominally
