# Supplementary material for: Genetic correlations of psychiatric traits with body composition and glycemic traits are sex- and age-dependent
Source: Nat Commun. 2019 Dec 18;10:5765. doi: 10.1038/s41467-019-13544-0 (PMC6920448; doi:10.1038/s41467-019-13544-0)
Supplement: Supplementary file 5 — Supplementary Data 3 [file 41467_2019_13544_MOESM5_ESM.xlsx]

## Sheet: 7. Rg sex differences
Supplementary Data 3. Differences in genetic correlations of body composition, glycemic traits, and phyiscal activity with psychiatric and behavioural traits between females and males. The correlations and their differences were calculated using linkage disequilibrium score regression (Bulik-Sullivan et. al, 2015). Standard errors were calculated by a block jackknife approach described in Hübel e…
Psychiatric/behavioural trait	Body composition or glycemic trait	Variance	Difference	SE	z score	p value	significant	nominally
Attention deficit hyperactivity disorder (ADHD)	Body fat %	0.0016009	-0.0123243	0.0400112	-0.308021	0.758066
Attention deficit hyperactivity disorder (ADHD)	Body mass index	0.00140129	-0.0332067	0.0374337	-0.887079	0.375036
Attention deficit hyperactivity disorder (ADHD)	Fasting glucose	0.00357504	-0.00496218	0.0597916	-0.0829912	0.933859
Attention deficit hyperactivity disorder (ADHD)	Fasting insulin	0.00723357	0.198296	0.0850504	2.33151	0.0197264		nominally
Attention deficit hyperactivity disorder (ADHD)	Fat-free mass	0.00116659	-0.00527866	0.0341554	-0.154549	0.877177
Attention deficit hyperactivity disorder (ADHD)	Fat mass	0.00150102	-0.0202315	0.0387429	-0.522197	0.601533
Attention deficit hyperactivity disorder (ADHD)	Insulin resistance	0.0243919	-0.0115719	0.156179	-0.0740941	0.940936
Attention deficit hyperactivity disorder (ADHD)	Physical activity	0.00548268	-0.00341721	0.0740451	-0.0461503	0.96319
Alcohol dependence	Body fat %	0.00546764	-0.0185404	0.0739435	-0.250737	0.802017
Alcohol dependence	Body mass index	0.00538888	-0.0430176	0.073409	-0.585998	0.557877
Alcohol dependence	Fasting glucose	0.0132756	0.0233746	0.11522	0.202869	0.839237
Alcohol dependence	Fasting insulin	0.0247896	0.0123484	0.157447	0.0784287	0.937487
Alcohol dependence	Fat-free mass	0.00386801	-0.0808025	0.0621933	-1.29922	0.19387
Alcohol dependence	Fat mass	0.00516518	-0.072937	0.0718692	-1.01486	0.310173
Alcohol dependence	Insulin resistance	0.0808804	0.127975	0.284395	0.449991	0.652717
Alcohol dependence	Physical activity	0.0176189	0.0247016	0.132736	0.186095	0.85237
Anorexia nervosa	Body fat %	0.00172994	-0.1703	0.0415925	-4.0945	4.23089e-05	significant	nominally
Anorexia nervosa	Body mass index	0.00156469	-0.138431	0.0395562	-3.49961	0.000465941		nominally
Anorexia nervosa	Fasting glucose	0.00277313	-0.0203381	0.0526605	-0.386212	0.69934
Anorexia nervosa	Fasting insulin	0.00635878	-0.193546	0.079742	-2.42715	0.0152178		nominally
Anorexia nervosa	Fat-free mass	0.00092929	-0.0583124	0.0304843	-1.91287	0.0557648
Anorexia nervosa	Fat mass	0.00166396	-0.129975	0.0407917	-3.18631	0.00144099		nominally
Anorexia nervosa	Insulin resistance	0.0259282	0.209952	0.161022	1.30387	0.192277
Anorexia nervosa	Physical activity	0.00471613	-0.134514	0.0686741	-1.95874	0.0501437
Anxiety	Body fat %	0.00189323	0.0400331	0.0435112	0.920064	0.357539
Anxiety	Body mass index	0.00199741	0.0414033	0.0446924	0.926406	0.354235
Anxiety	Fasting glucose	0.00403588	-0.0575992	0.0635286	-0.906666	0.364583
Anxiety	Fasting insulin	0.00879075	0.0733423	0.093759	0.782243	0.434072
Anxiety	Fat-free mass	0.00133692	-0.0140764	0.0365639	-0.384981	0.700251
Anxiety	Fat mass	0.00197336	0.0132154	0.0444225	0.297493	0.76609
Anxiety	Insulin resistance	0.0248189	-0.0196555	0.15754	-0.124765	0.90071
Anxiety	Physical activity	0.00701008	-0.00190092	0.0837262	-0.022704	0.981886
Autism spectrum disorder (ASD)	Body fat %	0.00375968	-0.0673463	0.0613162	-1.09834	0.272054
Autism spectrum disorder (ASD)	Body mass index	0.00300865	-0.0530989	0.0548512	-0.968053	0.333018
Autism spectrum disorder (ASD)	Fasting glucose	0.00775729	0.0223951	0.0880755	0.254271	0.799286
Autism spectrum disorder (ASD)	Fasting insulin	0.0155098	-0.0306335	0.124538	-0.245976	0.805701
Autism spectrum disorder (ASD)	Fat-free mass	0.00226952	-0.0834419	0.0476394	-1.75153	0.0798546
Autism spectrum disorder (ASD)	Fat mass	0.00346472	-0.0591708	0.0588619	-1.00525	0.314777
Autism spectrum disorder (ASD)	Insulin resistance	0.0585289	0.176441	0.241927	0.729315	0.465809
Autism spectrum disorder (ASD)	Physical activity	0.00966486	-0.142363	0.09831	-1.4481	0.147589
Bipolar disorder	Body fat %	0.00220576	-0.0049716	0.0469656	-0.105856	0.915696
Bipolar disorder	Body mass index	0.00219563	0.0164628	0.0468576	0.351336	0.725336
Bipolar disorder	Fasting glucose	0.00693523	0.0711106	0.083278	0.853894	0.393164
Bipolar disorder	Fasting insulin	0.0118878	-0.236546	0.109031	-2.16953	0.0300426		nominally
Bipolar disorder	Fat-free mass	0.00188094	0.0228777	0.0433698	0.527503	0.597844
Bipolar disorder	Fat mass	0.00223292	0.00268159	0.0472538	0.0567487	0.954745
Bipolar disorder	Insulin resistance	0.0332065	-0.0662015	0.182226	-0.363292	0.716386
Bipolar disorder	Physical activity	0.00777672	0.0449489	0.0881857	0.509707	0.610257
Cannabis use	Body fat %	0.00594766	-0.0958158	0.077121	-1.24241	0.214086
Cannabis use	Body mass index	0.00524894	-0.0908796	0.0724496	-1.25438	0.209702
Cannabis use	Fasting glucose	0.0114391	-0.131829	0.106954	-1.23258	0.217733
Cannabis use	Fasting insulin	0.0284304	-0.171865	0.168613	-1.01928	0.308068
Cannabis use	Fat-free mass	0.00349061	-0.0547423	0.0590813	-0.926558	0.354156
Cannabis use	Fat mass	0.00571267	-0.0763938	0.0755822	-1.01074	0.312142
Cannabis use	Insulin resistance	0.0584767	-0.0517725	0.24182	-0.214096	0.830472
Cannabis use	Physical activity	0.0142364	0.0572772	0.119316	0.480045	0.631195
Education Years	Body fat %	0.000599948	0.0390907	0.0244938	1.59594	0.110502
Education Years	Body mass index	0.000675144	0.0727937	0.0259835	2.80153	0.00508604		nominally
Education Years	Fasting glucose	0.00194075	0.0662713	0.0440539	1.50432	0.132499
Education Years	Fasting insulin	0.00354991	-0.0734789	0.0595811	-1.23326	0.217479
Education Years	Fat-free mass	0.000525715	0.0862826	0.0229285	3.76312	0.000167806	significant	nominally
Education Years	Fat mass	0.000640032	0.0966714	0.0252989	3.82118	0.000132817	significant	nominally
Education Years	Insulin resistance	0.0124678	0.0692597	0.111659	0.620277	0.535076
Education Years	Physical activity	0.00201412	-0.0988994	0.0448789	-2.20369	0.0275459		nominally
Insomnia	Body fat %	0.00280419	-0.0267046	0.0529546	-0.504292	0.614056
Insomnia	Body mass index	0.00297304	-0.0846623	0.0545256	-1.55271	0.120493
Insomnia	Fasting glucose	0.00735978	-0.0218217	0.0857891	-0.254364	0.799215
Insomnia	Fasting insulin	0.0144023	0.0411124	0.12001	0.342576	0.731918
Insomnia	Fat-free mass	0.00186295	-0.118468	0.0431619	-2.74472	0.00605618		nominally
Insomnia	Fat mass	0.00278707	-0.0585668	0.0527927	-1.10937	0.267269
Insomnia	Insulin resistance	0.0381298	0.179177	0.195269	0.917593	0.358832
Insomnia	Physical activity	0.00888278	0.0379912	0.0942485	0.403096	0.686877
Major depressive disorder (MDD)	Body fat %	0.00279517	-0.102825	0.0528694	-1.94488	0.0517889
Major depressive disorder (MDD)	Body mass index	0.00287595	-0.0670638	0.0536278	-1.25054	0.211102
Major depressive disorder (MDD)	Fasting glucose	0.00747197	-0.0365434	0.0864405	-0.422758	0.672472
Major depressive disorder (MDD)	Fasting insulin	0.0187754	-0.135396	0.137023	-0.988125	0.323092
Major depressive disorder (MDD)	Fat-free mass	0.0022448	-0.0844378	0.0473793	-1.78217	0.0747221
Major depressive disorder (MDD)	Fat mass	0.00276768	-0.103932	0.0526088	-1.97557	0.0482038		nominally
Major depressive disorder (MDD)	Insulin resistance	0.0476603	0.0597963	0.218312	0.273903	0.784159
Major depressive disorder (MDD)	Physical activity	0.0102646	-0.0515842	0.101314	-0.509151	0.610646
Migraine	Body fat %	0.00265148	-0.0576834	0.0514925	-1.12023	0.262616
Migraine	Body mass index	0.00254369	-0.0419543	0.050435	-0.831849	0.405494
Migraine	Fasting glucose	0.00559081	0.105547	0.0747717	1.41159	0.158072
Migraine	Fasting insulin	0.0103293	0.160134	0.101633	1.57561	0.115115
Migraine	Fat-free mass	0.00143137	-0.0628464	0.0378334	-1.66114	0.0966862
Migraine	Fat mass	0.00255954	-0.0600653	0.0505919	-1.18725	0.235128
Migraine	Insulin resistance	0.0478003	0.357743	0.218633	1.63627	0.101782
Migraine	Physical activity	0.00632136	0.0866339	0.079507	1.08964	0.275872
Neuroticism	Body fat %	0.00131895	-0.069769	0.0363174	-1.92109	0.0547203
Neuroticism	Body mass index	0.0012226	-0.0407187	0.0349657	-1.16453	0.244208
Neuroticism	Fasting glucose	0.00357344	-0.050064	0.0597783	-0.837494	0.402315
Neuroticism	Fasting insulin	0.00563348	-0.10308	0.0750565	-1.37336	0.16964
Neuroticism	Fat-free mass	0.00104426	-0.0357048	0.032315	-1.1049	0.269204
Neuroticism	Fat mass	0.00140971	-0.0641558	0.0375461	-1.70872	0.0875022
Neuroticism	Insulin resistance	0.0282835	-0.173209	0.168177	-1.02992	0.303047
Neuroticism	Physical activity	0.00676748	0.0402848	0.0822647	0.489697	0.624348
Obsessive compulsive disorder (OCD)	Body fat %	0.00429733	-0.0649806	0.065554	-0.991253	0.321562
Obsessive compulsive disorder (OCD)	Body mass index	0.00423685	-0.0363413	0.0650911	-0.558314	0.57663
Obsessive compulsive disorder (OCD)	Fasting glucose	0.0117872	0.0441746	0.108569	0.406881	0.684096
Obsessive compulsive disorder (OCD)	Fasting insulin	0.0234418	-0.122416	0.153107	-0.799544	0.423975
Obsessive compulsive disorder (OCD)	Fat-free mass	0.00277072	-0.0641322	0.0526377	-1.21837	0.223083
Obsessive compulsive disorder (OCD)	Fat mass	0.00432156	-0.0234546	0.0657386	-0.356786	0.721252
Obsessive compulsive disorder (OCD)	Insulin resistance	0.0533707	-0.138505	0.231021	-0.599536	0.548816
Obsessive compulsive disorder (OCD)	Physical activity	0.0112536	0.0786802	0.106083	0.741686	0.458278
Post-traumatic stress disorder	Body fat %	0.0118909	0.0143507	0.109045	0.131603	0.895299
Post-traumatic stress disorder	Body mass index	0.0130509	0.0507925	0.114241	0.44461	0.656602
Post-traumatic stress disorder	Fasting glucose	0.042124	0.335772	0.205241	1.63598	0.101843
Post-traumatic stress disorder	Fasting insulin	0.0609086	0.238839	0.246797	0.967755	0.333167
Post-traumatic stress disorder	Fat-free mass	0.00853673	0.0352851	0.0923944	0.381896	0.702538
Post-traumatic stress disorder	Fat mass	0.0124477	-0.0221555	0.111569	-0.198581	0.84259
Post-traumatic stress disorder	Insulin resistance	0.181763	-0.299485	0.426337	-0.702462	0.482391
Post-traumatic stress disorder	Physical activity	0.0345485	-0.0533739	0.185872	-0.287154	0.773995
Schizophrenia	Body fat %	0.000743081	-0.0126007	0.0272595	-0.46225	0.643902
Schizophrenia	Body mass index	0.000695947	-0.021326	0.0263808	-0.808392	0.418865
Schizophrenia	Fasting glucose	0.00210358	0.0381002	0.0458648	0.830708	0.406139
Schizophrenia	Fasting insulin	0.00443571	-0.0516302	0.0666011	-0.775215	0.438213
Schizophrenia	Fat-free mass	0.000550789	-0.0605567	0.0234689	-2.5803	0.00987157		nominally
Schizophrenia	Fat mass	0.000757919	-0.0198817	0.0275303	-0.722174	0.470187
Schizophrenia	Insulin resistance	0.0135664	-0.0612014	0.116475	-0.525448	0.599272
Schizophrenia	Physical activity	0.00239642	0.0582286	0.0489532	1.18947	0.234253
Smoking	Body fat %	0.00166984	-0.0920381	0.0408636	-2.25232	0.0243019		nominally
Smoking	Body mass index	0.00148842	-0.0823198	0.0385801	-2.13374	0.0328642		nominally
Smoking	Fasting glucose	0.0040922	-0.0304988	0.0639703	-0.476765	0.633529
Smoking	Fasting insulin	0.00774204	0.106894	0.0879889	1.21486	0.224421
Smoking	Fat-free mass	0.00114144	-0.0472791	0.0337852	-1.3994	0.161693
Smoking	Fat mass	0.00163724	-0.11108	0.0404628	-2.74525	0.00604653		nominally
Smoking	Insulin resistance	0.0256932	0.145823	0.160291	0.909738	0.362961
Smoking	Physical activity	0.00547622	-0.0275161	0.0740015	-0.371832	0.710018
