# Supplementary material for: Genetic correlations of psychiatric traits with body composition and glycemic traits are sex- and age-dependent
Source: Nat Commun. 2019 Dec 18;10:5765. doi: 10.1038/s41467-019-13544-0 (PMC6920448; doi:10.1038/s41467-019-13544-0)
Supplement: Supplementary file 6 — Supplementary Data 4 [file 41467_2019_13544_MOESM6_ESM.xlsx]

## Sheet: 8. GSMR forward
Supplementary Data 4. Forward generalised summary data-based Mendelian randomisation (GSMR, Zhu. et al, 2018) of phenotypes that showed a significant genetic correlation (Zhu et al. 2018). Bonferroni-corrected p value threshold: alpha = 0.05/190 = 0.00026. BMI = body mass index, bxy = regression coefficient y on x, bxy_liability = regression coefficient converted to liability scale (Byrne et al, …
Exposure	Outcome	Sex	bxy	bxy_liability	se	p	nsnp	pvaluethreshold	multi_snp_based_heidi_outlier	HEIDI_snps	significant	nominally
Anorexia nervosa
Anorexia nervosa	Body fat % (BF%)	Both	-0.53	-1.44	0.09	5.59e-10	10	1e-07	0.06	1	significant	nominally
Anorexia nervosa	Body fat % (BF%)	Female	-0.63	-1.7	0.14	3.85e-06	11	1e-07	0.38	NA	significant	nominally
Anorexia nervosa	Body fat % (BF%)	Male	-0.47	-1.26	0.11	8.74e-06	10	3e-07	0.05	5	significant	nominally
Anorexia nervosa	Body mass index	Both	-0.28	-0.76	0.06	6.98e-07	11	3e-07	0.08	4	significant	nominally
Anorexia nervosa	Body mass index	Female	-0.33	-0.9	0.09	0.000317	11	1e-07	0.33	NA		nominally
Anorexia nervosa	Body mass index	Male	-0.2	-0.55	0.07	0.00528	10	1e-07	0.03	1		nominally
Anorexia nervosa	Body mass index in childhood	Both	-0.02	-0.05	0.03	0.573	10	1e-07	0.41	NA
Anorexia nervosa	Fat mass (FM)	Both	-0.66	-1.77	0.12	2.33e-08	10	1e-07	0.04	1	significant	nominally
Anorexia nervosa	Fat mass (FM)	Female	-0.8	-2.14	0.19	1.86e-05	11	1e-07	0.38	NA	significant	nominally
Anorexia nervosa	Fat mass (FM)	Male	-0.48	-1.3	0.14	0.000488	11	3e-07	0.02	4		nominally
Anorexia nervosa	Fat-free mass (FFM)	Both	-0.23	-0.62	0.08	0.00386	10	1e-07	0.38	1		nominally
Anorexia nervosa	Fat-free mass (FFM)	Female	-0.19	-0.51	0.09	0.0389	11	1e-07	0.52	NA		nominally
Anorexia nervosa	Fat-free mass (FFM)	Male	-0.2	-0.53	0.14	0.155	10	1e-07	0.13	1		nominally
Attention-deficit/hyperactivity disorder (ADHD)
Attention-deficit/hyperactivity disorder (ADHD)	Body fat % (BF%)	Both	0.04	0.09	0.08	0.635	10	7e-08	0.47	1
Attention-deficit/hyperactivity disorder (ADHD)	Body fat % (BF%)	Female	0.31	0.66	0.14	0.029	10	5.1e-08	0.16	NA		nominally
Attention-deficit/hyperactivity disorder (ADHD)	Body fat % (BF%)	Male	0.06	0.13	0.11	0.577	10	5.1e-08	0.3	NA
Attention-deficit/hyperactivity disorder (ADHD)	Body mass index	Both	0.15	0.32	0.06	0.0135	10	7e-08	0.24	1		nominally
Attention-deficit/hyperactivity disorder (ADHD)	Body mass index	Female	0.31	0.67	0.1	0.00182	10	7e-08	0.05	1		nominally
Attention-deficit/hyperactivity disorder (ADHD)	Body mass index	Male	0.07	0.16	0.07	0.323	10	5.1e-08	0.21	NA		nominally
Attention-deficit/hyperactivity disorder (ADHD)	Body mass index in childhood	Both	0.1	0.22	0.03	0.00325	10	7e-08	0.46	NA		nominally
Attention-deficit/hyperactivity disorder (ADHD)	Fat mass (FM)	Both	0.14	0.3	0.12	0.234	10	7e-08	0.5	1		nominally
Attention-deficit/hyperactivity disorder (ADHD)	Fat mass (FM)	Female	0.42	0.92	0.2	0.0318	10	7e-08	0.24	1		nominally
Attention-deficit/hyperactivity disorder (ADHD)	Fat mass (FM)	Male	0.08	0.18	0.15	0.576	10	5.1e-08	0.23	NA
Attention-deficit/hyperactivity disorder (ADHD)	Fat-free mass (FFM)	Both	0.22	0.48	0.08	0.0067	10	5.1e-08	0.43	NA		nominally
Attention-deficit/hyperactivity disorder (ADHD)	Fat-free mass (FFM)	Female	0.27	0.6	0.1	0.00528	10	5.1e-08	0.39	NA		nominally
Attention-deficit/hyperactivity disorder (ADHD)	Fat-free mass (FFM)	Male	0.1	0.22	0.14	0.471	10	5.1e-08	0.33	NA		nominally
Education years
Education years	Body fat % (BF%)	Both	-2.81		0.22	1.07e-38	42	5.1e-08	0.15	23	significant	nominally
Education years	Body fat % (BF%)	Female	-2.48		0.3	1.41e-16	57	5.1e-08	0.2	7	significant	nominally
Education years	Body fat % (BF%)	Male	-1.62		0.22	6.15e-14	61	5.1e-08	0.11	4	significant	nominally
Education years	Body mass index	Both	-2.03		0.15	1.9e-44	47	5.1e-08	0.5	19	significant	nominally
Education years	Body mass index	Female	-1.68		0.21	5.6e-16	59	5.1e-08	0.22	5	significant	nominally
Education years	Body mass index	Male	-1.69		0.17	3.13e-22	50	5.1e-08	0.06	15	significant	nominally
Education years	Body mass index in childhood	Both	-0.05		0.07	0.486	54	5.1e-08	0.5	NA		nominally
Education years	Fat mass (FM)	Both	-3.74		0.29	5.05e-38	47	5.1e-08	0.02	20	significant	nominally
Education years	Fat mass (FM)	Female	-2.72		0.41	3.73e-11	59	5.1e-08	0.22	5	significant	nominally
Education years	Fat mass (FM)	Male	-1.37		0.31	7.6e-06	58	5.1e-08	0.32	7	significant	nominally
Education years	Fat-free mass (FFM)	Both	-2.06		0.24	2.65e-17	30	5.1e-08	0.01	36	significant	nominally
Education years	Fat-free mass (FFM)	Female	-0.63		0.22	0.00391	53	5.1e-08	0.32	12		nominally
Education years	Fat-free mass (FFM)	Male	-0.83		0.3	0.00611	58	5.1e-08	0.14	8		nominally
Insomnia
Insomnia	Body fat % (BF%)	Both	-0.09	-0.16	0.13	0.501	10	2e-06	0.18	NA
Insomnia	Body fat % (BF%)	Female	-0.17	-0.3	0.22	0.451	10	2e-06	0.37	NA		nominally
Insomnia	Body fat % (BF%)	Male	-0.05	-0.08	0.17	0.782	10	2e-06	0.54	NA
Insomnia	Body mass index	Both	0.09	0.16	0.08	0.277	14	3e-06	0.14	1		nominally
Insomnia	Body mass index	Female	-0.05	-0.09	0.15	0.747	10	2e-06	0.44	NA
Insomnia	Body mass index	Male	-0.04	-0.07	0.12	0.762	10	2e-06	0.13	NA
Insomnia	Body mass index in childhood	Both	-0.01	-0.02	0.02	0.58	69	5e-05	0.6	NA
Insomnia	Fat mass (FM)	Both	-0.11	-0.21	0.18	0.54	10	2e-06	0.19	NA
Insomnia	Fat mass (FM)	Female	-0.08	-0.15	0.31	0.795	10	2e-06	0.36	NA
Insomnia	Fat mass (FM)	Male	-0.13	-0.24	0.23	0.567	10	2e-06	0.69	NA
Insomnia	Fat-free mass (FFM)	Both	0.22	0.4	0.11	0.0507	14	3e-06	0.07	1		nominally
Insomnia	Fat-free mass (FFM)	Female	-0.08	0.3	0.15	0.999	10	2e-06	0.12	NA
Insomnia	Fat-free mass (FFM)	Male	-0.17	-0.31	0.22	0.455	10	2e-06	0.17	NA		nominally
Obsessive-compulsive disorder
Obsessive-compulsive disorder	Body fat % (BF%)	Both	-0.1	-0.26	0.04	0.00449	11	4e-06	0.47	NA		nominally
Obsessive-compulsive disorder	Body fat % (BF%)	Female	-0.23	-0.59	0.06	9.54e-05	11	4e-06	0.43	NA	significant	nominally
Obsessive-compulsive disorder	Body fat % (BF%)	Male	-0.03	-0.07	0.04	0.548	11	4e-06	0.21	NA
Obsessive-compulsive disorder	Body mass index	Both	-0.07	-0.18	0.02	0.00479	11	4e-06	0.25	NA		nominally
Obsessive-compulsive disorder	Body mass index	Female	-0.16	-0.41	0.04	0.000132	11	4e-06	0.34	NA	significant	nominally
Obsessive-compulsive disorder	Body mass index	Male	0.02	0.04	0.03	0.623	10	4e-06	0.11	1
Obsessive-compulsive disorder	Body mass index in childhood	Both	-0.001	0.01	0.02	0.919	11	9e-06	0.4	NA
Obsessive-compulsive disorder	Fat mass (FM)	Both	-0.14	-0.36	0.05	0.00399	11	4e-06	0.27	NA		nominally
Obsessive-compulsive disorder	Fat mass (FM)	Female	-0.32	-0.81	0.08	0.000106	11	4e-06	0.49	NA	significant	nominally
Obsessive-compulsive disorder	Fat mass (FM)	Male	-0.04	-0.1	0.06	0.508	11	4e-06	0.06	NA
Obsessive-compulsive disorder	Fat-free mass (FFM)	Both	-0.1	-0.27	0.03	0.00225	11	4e-06	0.41	NA		nominally
Obsessive-compulsive disorder	Fat-free mass (FFM)	Female	-0.13	-0.33	0.04	0.00182	11	4e-06	0.64	NA		nominally
Obsessive-compulsive disorder	Fat-free mass (FFM)	Male	0.01	0.02	0.06	0.885	10	4e-06	0.73	1
Schizophrenia
Schizophrenia	Body fat % (BF%)	Both	-0.12	-0.31	0.03	0.000173	99	5.1e-08	0.09	8	significant	nominally
Schizophrenia	Body fat % (BF%)	Female	-0.12	-0.31	0.05	0.0189	104	5.1e-08	0.18	3		nominally
Schizophrenia	Body fat % (BF%)	Male	-0.13	-0.34	0.04	0.000918	101	5.1e-08	0.17	6		nominally
Schizophrenia	Body mass index	Both	-0.15	-0.41	0.02	3.23e-12	97	5.1e-08	0.13	10	significant	nominally
Schizophrenia	Body mass index	Female	-0.13	-0.36	0.03	8.7e-05	105	5.1e-08	0.17	2	significant	nominally
Schizophrenia	Body mass index	Male	-0.13	-0.34	0.03	3.23e-06	99	5.1e-08	0.14	8	significant	nominally
Schizophrenia	Body mass index in childhood	Both	-0.03	-0.09	0.01	0.00902	83	5.1e-08	0.06	8		nominally
Schizophrenia	Fat mass (FM)	Both	-0.33	-0.88	0.04	3.3e-13	92	5.1e-08	0.12	15	significant	nominally
Schizophrenia	Fat mass (FM)	Female	-0.29	-0.79	0.07	2.71e-05	102	5.1e-08	0.16	5	significant	nominally
Schizophrenia	Fat mass (FM)	Male	-0.23	-0.62	0.05	1.76e-05	99	5.1e-08	0.16	8	significant	nominally
Schizophrenia	Fat-free mass (FFM)	Both	-0.22	-0.58	0.03	4.49e-13	95	5.1e-08	0.07	12	significant	nominally
Schizophrenia	Fat-free mass (FFM)	Female	-0.21	-0.55	0.04	4.61e-09	100	5.1e-08	0.22	7	significant	nominally
Schizophrenia	Fat-free mass (FFM)	Male	-0.18	-0.47	0.05	0.000568	99	5.1e-08	0.09	8		nominally
Smoking
Smoking	Body fat % (BF%)	Both	0.01	0.02	0.08	0.88	10	1e-07	0.2	1
Smoking	Body fat % (BF%)	Female	-0.08	-0.15	0.13	0.577	10	5.1e-08	0.41	NA
Smoking	Body fat % (BF%)	Male	0.13	0.25	0.1	0.205	10	5.1e-08	0.61	NA		nominally
Smoking	Body mass index	Both	0.06	0.12	0.06	0.27	10	1e-07	0.05	1		nominally
Smoking	Body mass index	Female	0.02	0.04	0.09	0.824	10	5.1e-08	0.22	NA
Smoking	Body mass index	Male	0.13	0.25	0.07	0.0742	10	5.1e-08	0.34	NA		nominally
Smoking	Body mass index in childhood	Both	0.01	0.02	0.03	0.724	10	5e-07	0.43	NA
Smoking	Fat mass (FM)	Both	0.13	0.25	0.11	0.254	10	5.1e-08	0.45	NA		nominally
Smoking	Fat mass (FM)	Female	-0.11	-0.22	0.19	0.547	10	5.1e-08	0.44	NA
Smoking	Fat mass (FM)	Male	0.27	0.52	0.14	0.0609	10	5.1e-08	0.71	NA		nominally
Smoking	Fat-free mass (FFM)	Both	0.03	0.06	0.08	0.673	10	5.1e-08	0.55	NA
Smoking	Fat-free mass (FFM)	Female	-0.1	-0.19	0.09	0.297	10	5.1e-08	0.54	NA		nominally
Smoking	Fat-free mass (FFM)	Male	0.31	0.6	0.14	0.0269	10	5.1e-08	0.52	NA		nominally
