# Supplementary material for: Genetic correlations of psychiatric traits with body composition and glycemic traits are sex- and age-dependent
Source: Nat Commun. 2019 Dec 18;10:5765. doi: 10.1038/s41467-019-13544-0 (PMC6920448; doi:10.1038/s41467-019-13544-0)
Supplement: Supplementary file 7 — Supplementary Data 5 [file 41467_2019_13544_MOESM7_ESM.xlsx]

## Sheet: 9. GSMR reverse
Supplementary Data 5. Reverse generalised summary data-based Mendelian randomisation (GSMR, Zhu. et al, 2018) of phenotypes that showed a significant genetic correlation (Zhu et al. 2018). Bonferroni-corrected p value threshold: alpha = 0.05/190 = 0.00026. BMI = body mass index, bxy = regression coefficient y on x, bxy_liability = regression coefficient converted to liability scale (Byrne et al, …
Exposure	Sex	Outcome	bxy	OR	se	p	nsnp	pvaluethreshold	multi_snp_based_heidi_outlier	HEIDI_snps	significant	nominally
		Anorexia nervosa
Body fat % (BF%)	Both	Anorexia nervosa	-0.015	0.985	0.01	0.168	83	5.1e-08	0.01	9		nominally
Body fat % (BF%)	Female	Anorexia nervosa	-0.005	0.995	0.02	0.778	12	5.1e-08	0.22	NA
Body fat % (BF%)	Male	Anorexia nervosa	0	1	0.02	0.981	23	5.1e-08	0.06	2
Body mass index	Both	Anorexia nervosa	-0.022	0.978	0.02	0.143	79	5.1e-08	0.02	13		nominally
Body mass index	Female	Anorexia nervosa	-0.022	0.978	0.02	0.303	13	5.1e-08	0.26	NA		nominally
Body mass index	Male	Anorexia nervosa	0.01	1.01	0.02	0.588	35	5.1e-08	0.05	4
Body mass index in childhood	Both	Anorexia nervosa	0.081	1.085	0.06	0.147	19	5.1e-08	0.11	NA		nominally
Fat mass (FM)	Both	Anorexia nervosa	-0.009	0.991	0.01	0.224	91	5.1e-08	0.01	8		nominally
Fat mass (FM)	Female	Anorexia nervosa	-0.013	0.987	0.01	0.223	16	5.1e-08	0.36	NA		nominally
Fat mass (FM)	Male	Anorexia nervosa	0.017	1.017	0.01	0.128	28	5.1e-08	0.06	4		nominally
Fat-free mass (FFM)	Both	Anorexia nervosa	-0.001	0.999	0.01	0.816	282	5.1e-08	0.14	8
Fat-free mass (FFM)	Female	Anorexia nervosa	-0.014	0.986	0.01	0.194	67	5.1e-08	0.19	4		nominally
Fat-free mass (FFM)	Male	Anorexia nervosa	0.004	1.004	0	0.43	150	5.1e-08	0.14	1		nominally
		Attention-deficit/hyperactivity disorder (ADHD)
Body fat % (BF%)	Both	Attention-deficit/hyperactivity disorder (ADHD)	0.08	1.09	0.01	2.46e-15	91	5.1e-08	0.06	2	significant	nominally
Body fat % (BF%)	Female	Attention-deficit/hyperactivity disorder (ADHD)	0.09	1.1	0.02	5.79e-07	12	5.1e-08	0.05	NA	significant	nominally
Body fat % (BF%)	Male	Attention-deficit/hyperactivity disorder (ADHD)	0.1	1.1	0.02	1.84e-09	25	5.1e-08	0.11	NA	significant	nominally
Body mass index	Both	Attention-deficit/hyperactivity disorder (ADHD)	0.11	1.12	0.01	4.34e-14	88	5.1e-08	0.01	5	significant	nominally
Body mass index	Female	Attention-deficit/hyperactivity disorder (ADHD)	0.11	1.12	0.02	1.5e-07	13	5.1e-08	0.01	NA	significant	nominally
Body mass index	Male	Attention-deficit/hyperactivity disorder (ADHD)	0.1	1.1	0.02	3.59e-08	39	5.1e-08	0.01	2	significant	nominally
Body mass index in childhood	Both	Attention-deficit/hyperactivity disorder (ADHD)	0.35	1.42	0.06	1.26e-08	16	5.1e-08	0.14	2	significant	nominally
Fat mass (FM)	Both	Attention-deficit/hyperactivity disorder (ADHD)	0.05	1.05	0.01	1.33e-12	95	5.1e-08	0.01	3	significant	nominally
Fat mass (FM)	Female	Attention-deficit/hyperactivity disorder (ADHD)	0.06	1.06	0.01	2.11e-08	16	5.1e-08	0.02	NA	significant	nominally
Fat mass (FM)	Male	Attention-deficit/hyperactivity disorder (ADHD)	0.06	1.06	0.01	1.36e-08	32	5.1e-08	0.04	1	significant	nominally
Fat-free mass (FFM)	Both	Attention-deficit/hyperactivity disorder (ADHD)	0.03	1.03	0.01	1.97e-05	278	5.1e-08	0.16	12	significant	nominally
Fat-free mass (FFM)	Female	Attention-deficit/hyperactivity disorder (ADHD)	0.05	1.05	0.01	6.63e-06	67	5.1e-08	0.27	4	significant	nominally
Fat-free mass (FFM)	Male	Attention-deficit/hyperactivity disorder (ADHD)	0.03	1.03	0	1.13e-10	143	5.1e-08	0.22	5	significant	nominally
		Education years
Body fat % (BF%)	Both	Education years	-0.007		0.002	0.00245	68	5.1e-08	0.01	24		nominally
Body fat % (BF%)	Female	Education years	-0.011		0.003	0.00192	11	5.1e-08	0.08	1		nominally
Body fat % (BF%)	Male	Education years	-0.032		0.004	4.13e-15	19	5.1e-08	0.17	6	significant	nominally
Body mass index	Both	Education years	-0.011		0.003	0.000119	76	5.1e-08	0.06	18	significant	nominally
Body mass index	Female	Education years	-0.009		0.004	0.0564	10	5.1e-08	0.15	2		nominally
Body mass index	Male	Education years	-0.009		0.004	0.0125	31	5.1e-08	0.02	11		nominally
Body mass index in childhood	Both	Education years	-0.001		0.005	0.829	20	5.1e-08	0.04	NA
Fat mass (FM)	Both	Education years	-0.002		0.002	0.224	75	5.1e-08	0.01	25		nominally
Fat mass (FM)	Female	Education years	-0.002		0.002	0.418	13	5.1e-08	0.02	3		nominally
Fat mass (FM)	Male	Education years	-0.001		0.002	0.647	25	5.1e-08	0.01	9
Fat-free mass (FFM)	Both	Education years	0.007		0.001	2.01e-10	286	5.1e-08	0.13	18	significant	nominally
Fat-free mass (FFM)	Female	Education years	0.007		0.002	0.00059	66	5.1e-08	0.13	6		nominally
Fat-free mass (FFM)	Male	Education years	0.004		0.001	2.87e-05	143	5.1e-08	0.13	8	significant	nominally
		Insomnia
Body fat % (BF%)	Both	Insomnia	0.005	1.005	0.007	0.52	91	5.1e-08	0.16	2
Body fat % (BF%)	Female	Insomnia	0.006	1.006	0.012	0.634	12	5.1e-08	0.93	NA
Body fat % (BF%)	Male	Insomnia	0.009	1.009	0.011	0.393	25	5.1e-08	0.13	NA		nominally
Body mass index	Both	Insomnia	0.012	1.012	0.01	0.21	91	5.1e-08	0.07	4		nominally
Body mass index	Female	Insomnia	-0.011	0.989	0.015	0.462	13	5.1e-08	0.6	NA		nominally
Body mass index	Male	Insomnia	0.01	1.01	0.012	0.411	39	5.1e-08	0.08	2		nominally
Body mass index in childhood	Both	Insomnia	-0.023	0.978	0.014	0.107	20	5.1e-08	0.25	NA		nominally
Fat mass (FM)	Both	Insomnia	0.006	1.006	0.005	0.204	97	5.1e-08	0.07	3		nominally
Fat mass (FM)	Female	Insomnia	0.002	1.002	0.007	0.741	16	5.1e-08	0.79	NA
Fat mass (FM)	Male	Insomnia	0.016	1.016	0.007	0.0233	33	5.1e-08	0.1	NA		nominally
Fat-free mass (FFM)	Both	Insomnia	-0.002	0.998	0.004	0.591	306	5.1e-08	0.51	8
Fat-free mass (FFM)	Female	Insomnia	0	1	0.007	0.99	73	5.1e-08	0.79	1
Fat-free mass (FFM)	Male	Insomnia	0	1	0.003	0.901	157	5.1e-08	0.66	1
		Obsessive-compulsive disorder
Body fat % (BF%)	Both	Obsessive-compulsive disorder	-0.06	0.94	0.03	0.0157	91	5.1e-08	0.69	NA		nominally
Body fat % (BF%)	Female	Obsessive-compulsive disorder	-0.01	0.99	0.05	0.741	12	5.1e-08	0.75	NA
Body fat % (BF%)	Male	Obsessive-compulsive disorder	-0.01	0.99	0.04	0.794	24	5.1e-08	0.11	1
Body mass index	Both	Obsessive-compulsive disorder	-0.1	0.9	0.04	0.00329	89	5.1e-08	0.02	4		nominally
Body mass index	Female	Obsessive-compulsive disorder	0.01	1.01	0.05	0.861	13	5.1e-08	0.96	NA
Body mass index	Male	Obsessive-compulsive disorder	-0.05	0.95	0.04	0.285	40	5.1e-08	0.2	1		nominally
Body mass index in childhood	Both	Obsessive-compulsive disorder	-0.02	0.98	0.06	0.743	20	5.1e-08	0.46	NA
Fat mass (FM)	Both	Obsessive-compulsive disorder	-0.03	0.98	0.02	0.158	96	5.1e-08	0.05	3		nominally
Fat mass (FM)	Female	Obsessive-compulsive disorder	-0.01	0.99	0.03	0.585	16	5.1e-08	0.15	NA
Fat mass (FM)	Male	Obsessive-compulsive disorder	-0.02	0.98	0.02	0.351	33	5.1e-08	0.1	NA		nominally
Fat-free mass (FFM)	Both	Obsessive-compulsive disorder	0.01	1.01	0.01	0.461	300	5.1e-08	0.52	3		nominally
Fat-free mass (FFM)	Female	Obsessive-compulsive disorder	-0.02	0.98	0.03	0.328	70	5.1e-08	0.81	1		nominally
Fat-free mass (FFM)	Male	Obsessive-compulsive disorder	0.01	1.01	0.01	0.538	149	5.1e-08	0.63	3
		Schizophrenia
Body fat % (BF%)	Both	Schizophrenia	-0.012	0.988	0.009	0.166	85	5.1e-08	0.01	7		nominally
Body fat % (BF%)	Female	Schizophrenia	-0.025	0.976	0.015	0.0974	11	5.1e-08	0.1	1		nominally
Body fat % (BF%)	Male	Schizophrenia	0.014	1.014	0.013	0.299	23	5.1e-08	0.07	2		nominally
Body mass index	Both	Schizophrenia	-0.036	0.965	0.012	0.00322	79	5.1e-08	0.01	14		nominally
Body mass index	Female	Schizophrenia	-0.013	0.987	0.017	0.436	13	5.1e-08	0.14	NA		nominally
Body mass index	Male	Schizophrenia	0.013	1.013	0.015	0.371	35	5.1e-08	0.07	5		nominally
Body mass index in childhood	Both	Schizophrenia	0.008	1.008	0.018	0.652	19	5.1e-08	0.18	1
Fat mass (FM)	Both	Schizophrenia	-0.014	0.986	0.006	0.0229	87	5.1e-08	0.01	12		nominally
Fat mass (FM)	Female	Schizophrenia	-0.012	0.988	0.009	0.163	14	5.1e-08	0.03	2		nominally
Fat mass (FM)	Male	Schizophrenia	0.014	1.014	0.009	0.0942	29	5.1e-08	0.07	4		nominally
Fat-free mass (FFM)	Both	Schizophrenia	0.004	1.004	0.005	0.413	283	5.1e-08	0.03	23		nominally
Fat-free mass (FFM)	Female	Schizophrenia	-0.002	0.998	0.008	0.843	63	5.1e-08	0.16	8
Fat-free mass (FFM)	Male	Schizophrenia	0.004	1.004	0.004	0.326	138	5.1e-08	0.04	14		nominally
		Smoking
Body fat % (BF%)	Both	Smoking	0.07	1.08	0.01	2.38e-13	87	5.1e-08	0.11	1	significant	nominally
Body fat % (BF%)	Female	Smoking	0.04	1.04	0.02	0.0145	12	5.1e-08	0.6	NA		nominally
Body fat % (BF%)	Male	Smoking	0.06	1.06	0.02	0.000117	24	5.1e-08	0.18	NA	significant	nominally
Body mass index	Both	Smoking	0.1	1.1	0.01	4.59e-13	87	5.1e-08	0.05	3	significant	nominally
Body mass index	Female	Smoking	0.1	1.1	0.02	1.77e-06	13	5.1e-08	0.02	NA	significant	nominally
Body mass index	Male	Smoking	0.07	1.07	0.02	2.17e-05	37	5.1e-08	0.46	3	significant	nominally
Body mass index in childhood	Both	Smoking	0.31	1.37	0.06	6.33e-08	16	5.1e-08	0.05	4	significant	nominally
Fat mass (FM)	Both	Smoking	0.04	1.04	0.01	6.66e-08	88	5.1e-08	0.43	4	significant	nominally
Fat mass (FM)	Female	Smoking	0.04	1.04	0.01	1.3e-05	16	5.1e-08	0.08	NA	significant	nominally
Fat mass (FM)	Male	Smoking	0.05	1.05	0.01	5.86e-07	31	5.1e-08	0.03	NA	significant	nominally
Fat-free mass (FFM)	Both	Smoking	0.02	1.02	0.01	0.000219	289	5.1e-08	0.07	11	significant	nominally
Fat-free mass (FFM)	Female	Smoking	0.01	1.01	0.01	0.112	74	5.1e-08	0.18	NA		nominally
Fat-free mass (FFM)	Male	Smoking	0.01	1.01	0	0.0665	155	5.1e-08	0.2	1		nominally
