# Supplementary material for: Genetic correlations of psychiatric traits with body composition and glycemic traits are sex- and age-dependent
Source: Nat Commun. 2019 Dec 18;10:5765. doi: 10.1038/s41467-019-13544-0 (PMC6920448; doi:10.1038/s41467-019-13544-0)
Supplement: Supplementary file 8 — Supplementary Data 6 [file 41467_2019_13544_MOESM8_ESM.xlsx]

## Sheet: 10. Rg glycemic traits
Supplementary Data 6. Genetic correlations between glycemic traits and psychiatric disorders and behavioural traits. The correlations were calculated using linkage disequilibrium score regression (Bulik-Sullivan et. al, 2015). Bonferroni-corrected p value threshold: alpha = 0.05/231 = 0.0002. Insulin resistance was assed by homeostatic model assessment (HOMA) by Matthews et al. in 1985. Abbreviat…
Psychiatric/behavioural trait	Sex psy. trait	Glycemic trait	Sex glycemic trait	rg	se	z	p	h2_obs	h2_obs_se	h2_int	h2_int_se	gcov_int	gcov_int_se	significant	nominally
Attention deficit hyperactivity disorder (ADHD)	Both	Fasting glucose	age/sex-adj	0.1825	0.0588	3.1031	0.0019	0.09	0.0201	0.9942	0.0098	-0.0014	0.0052		#VALUE!
Attention deficit hyperactivity disorder (ADHD)	Both	Fasting glucose	BMI-adj	0.1205	0.0525	2.2974	0.0216	0.0975	0.0197	0.999	0.0112	0.0033	0.0059		#VALUE!
Attention deficit hyperactivity disorder (ADHD)	Both	Fasting glucose	Both	0.1288	0.0367	3.5139	0.0004	0.1398	0.0307	0.9873	0.0197	-0.0014	0.0055		#VALUE!
Attention deficit hyperactivity disorder (ADHD)	Both	Fasting glucose	Female	0.1231	0.0433	2.8428	0.0045	0.151	0.031	0.9738	0.0125	-0.0002	0.0055		#VALUE!
Attention deficit hyperactivity disorder (ADHD)	Both	Fasting glucose	Male	0.1225	0.048	2.5501	0.0108	0.1633	0.0375	0.9843	0.0128	-0.0021	0.0057		#VALUE!
Attention deficit hyperactivity disorder (ADHD)	Female	Fasting glucose	age/sex-adj	0.2199	0.1074	2.048	0.0406	0.0915	0.0205	0.9926	0.0105	0.0076	0.0055		#VALUE!
Attention deficit hyperactivity disorder (ADHD)	Female	Fasting glucose	BMI-adj	0.2297	0.092	2.4967	0.0125	0.0974	0.0198	0.9991	0.0119	0.0007	0.0055		#VALUE!
Attention deficit hyperactivity disorder (ADHD)	Female	Fasting glucose	Both	0.1471	0.0632	2.3266	0.02	0.1389	0.03	0.9883	0.0204	0.0012	0.0054		#VALUE!
Attention deficit hyperactivity disorder (ADHD)	Female	Fasting glucose	Female	0.1667	0.0837	1.991	0.0465	0.1475	0.0307	0.9761	0.0133	0.0004	0.0058		#VALUE!
Attention deficit hyperactivity disorder (ADHD)	Female	Fasting glucose	Male	0.1125	0.0787	1.4288	0.1531	0.1632	0.0377	0.9845	0.0133	0.0011	0.0054		#VALUE!
Attention deficit hyperactivity disorder (ADHD)	Male	Fasting glucose	age/sex-adj	0.1624	0.0674	2.408	0.016	0.0901	0.0207	0.9941	0.0105	-0.0025	0.0053		#VALUE!
Attention deficit hyperactivity disorder (ADHD)	Male	Fasting glucose	BMI-adj	0.0768	0.0622	1.2346	0.217	0.0977	0.0199	0.9987	0.0119	0.0051	0.006		#VALUE!
Attention deficit hyperactivity disorder (ADHD)	Male	Fasting glucose	Both	0.114	0.0414	2.7501	0.006	0.1397	0.03	0.9869	0.0204	-4.9966e-05	0.0053		#VALUE!
Attention deficit hyperactivity disorder (ADHD)	Male	Fasting glucose	Female	0.0905	0.0554	1.6332	0.1024	0.149	0.0308	0.9747	0.0133	0.0025	0.0055		#VALUE!
Attention deficit hyperactivity disorder (ADHD)	Male	Fasting glucose	Male	0.1321	0.0542	2.4379	0.0148	0.163	0.0374	0.9846	0.0132	-0.0031	0.0054		#VALUE!
Attention deficit hyperactivity disorder (ADHD)	Both	Fasting insulin	age/sex-adj	0.1114	0.0702	1.5864	0.1127	0.0746	0.0117	0.9978	0.0067	0.002	0.0058		#VALUE!
Attention deficit hyperactivity disorder (ADHD)	Both	Fasting insulin	BMI-adj	0.147	0.0621	2.3655	0.018	0.0704	0.0107	1.0138	0.0076	0.0007	0.0055		#VALUE!
Attention deficit hyperactivity disorder (ADHD)	Both	Fasting insulin	Both	0.1544	0.0522	2.9608	0.0031	0.0962	0.0104	1.0209	0.0078	-0.0037	0.0059		#VALUE!
Attention deficit hyperactivity disorder (ADHD)	Both	Fasting insulin	Female	0.2475	0.0712	3.4745	0.0005	0.095	0.0159	1.0079	0.0075	-0.0102	0.0059		#VALUE!
Attention deficit hyperactivity disorder (ADHD)	Both	Fasting insulin	Male	0.0335	0.0575	0.5819	0.5606	0.1316	0.0202	0.9866	0.0074	0.0058	0.0054		#VALUE!
Attention deficit hyperactivity disorder (ADHD)	Female	Fasting insulin	age/sex-adj	0.2008	0.1439	1.3956	0.1628	0.0713	0.0123	0.9998	0.007	-0.0032	0.0057		#VALUE!
Attention deficit hyperactivity disorder (ADHD)	Female	Fasting insulin	BMI-adj	0.2698	0.1317	2.0487	0.0405	0.0696	0.0104	1.0145	0.0083	-0.0048	0.006		#VALUE!
Attention deficit hyperactivity disorder (ADHD)	Female	Fasting insulin	Both	0.1374	0.1037	1.3246	0.1853	0.0952	0.0107	1.0208	0.008	-7.6591e-05	0.0065		#VALUE!
Attention deficit hyperactivity disorder (ADHD)	Female	Fasting insulin	Female	0.3055	0.1286	2.3763	0.0175	0.0922	0.0164	1.0093	0.0074	-0.0055	0.0063		#VALUE!
Attention deficit hyperactivity disorder (ADHD)	Female	Fasting insulin	Male	-0.0592	0.1243	-0.4762	0.6339	0.1269	0.0197	0.9892	0.0077	0.0063	0.006		#VALUE!
Attention deficit hyperactivity disorder (ADHD)	Male	Fasting insulin	age/sex-adj	0.0589	0.0858	0.6862	0.4926	0.0712	0.0121	0.9999	0.0069	0.0064	0.0055		#VALUE!
Attention deficit hyperactivity disorder (ADHD)	Male	Fasting insulin	BMI-adj	0.0836	0.0659	1.2694	0.2043	0.0697	0.0105	1.0142	0.0084	0.006	0.0053		#VALUE!
Attention deficit hyperactivity disorder (ADHD)	Male	Fasting insulin	Both	0.1309	0.0631	2.076	0.0379	0.0957	0.0106	1.0201	0.0079	-4.4432e-05	0.0058		#VALUE!
Attention deficit hyperactivity disorder (ADHD)	Male	Fasting insulin	Female	0.2148	0.0843	2.5473	0.0109	0.0913	0.0164	1.0099	0.0074	-0.0057	0.0056		#VALUE!
Attention deficit hyperactivity disorder (ADHD)	Male	Fasting insulin	Male	0.0251	0.0771	0.3255	0.7448	0.1273	0.0194	0.9889	0.0076	0.0064	0.0061		#VALUE!
Attention deficit hyperactivity disorder (ADHD)	Both	Insulin resistance	age/sex-adj	0.1416	0.0757	1.8703	0.0614	0.0732	0.0128	0.9992	0.007	0.0012	0.0059		#VALUE!
Attention deficit hyperactivity disorder (ADHD)	Both	Insulin resistance	Both	0.1462	0.0893	1.6363	0.1018	0.221	0.0362	0.9956	0.0062	0.0081	0.0064		#VALUE!
Attention deficit hyperactivity disorder (ADHD)	Both	Insulin resistance	Female	0.1346	0.1116	1.2067	0.2275	0.2703	0.0647	0.9934	0.0061	0.0043	0.0059		#VALUE!
Attention deficit hyperactivity disorder (ADHD)	Both	Insulin resistance	Male	0.1421	0.1153	1.2329	0.2176	0.2367	0.0559	0.9913	0.0056	0.0067	0.0061		#VALUE!
Attention deficit hyperactivity disorder (ADHD)	Female	Insulin resistance	age/sex-adj	0.2221	0.1492	1.4889	0.1365	0.0694	0.0135	1.0017	0.0072	-0.0017	0.0057		#VALUE!
Attention deficit hyperactivity disorder (ADHD)	Female	Insulin resistance	Both	-0.0345	0.1573	-0.2191	0.8266	0.2182	0.0372	0.9956	0.0067	0.0115	0.0053		#VALUE!
Attention deficit hyperactivity disorder (ADHD)	Female	Insulin resistance	Female	0.0841	0.2026	0.4151	0.6781	0.2583	0.0637	0.9941	0.0057	0.0061	0.0053		#VALUE!
Attention deficit hyperactivity disorder (ADHD)	Female	Insulin resistance	Male	-0.1282	0.1863	-0.6878	0.4916	0.2372	0.0586	0.9916	0.0058	0.0099	0.0053		#VALUE!
Attention deficit hyperactivity disorder (ADHD)	Male	Insulin resistance	age/sex-adj	0.0851	0.0893	0.9534	0.3404	0.0699	0.0132	1.0014	0.0071	0.0054	0.0056		#VALUE!
Attention deficit hyperactivity disorder (ADHD)	Male	Insulin resistance	Both	0.2266	0.1074	2.1091	0.0349	0.2184	0.0379	0.9959	0.0067	0.0038	0.0063		#VALUE!
Attention deficit hyperactivity disorder (ADHD)	Male	Insulin resistance	Female	0.1667	0.1362	1.2233	0.2212	0.258	0.0645	0.9942	0.0057	0.0012	0.0062		#VALUE!
Attention deficit hyperactivity disorder (ADHD)	Male	Insulin resistance	Male	0.2578	0.1469	1.7545	0.0793	0.2372	0.0579	0.9919	0.0058	0.004	0.006		#VALUE!
Alcohol dependence	Both	Fasting glucose	age/sex-adj	0.1767	0.1107	1.5964	0.1104	0.055	0.0105	1.0201	0.007	-0.0005	0.0046		#VALUE!
Alcohol dependence	Both	Fasting glucose	BMI-adj	0.2401	0.1007	2.385	0.0171	0.056	0.0101	1.0187	0.0067	-0.0044	0.0046		#VALUE!
Alcohol dependence	Both	Fasting glucose	Both	0.0663	0.0693	0.9561	0.339	0.0548	0.01	1.0202	0.0066	0.0032	0.0047		#VALUE!
Alcohol dependence	Both	Fasting glucose	Female	0.0801	0.0898	0.8923	0.3722	0.0548	0.0099	1.0204	0.0065	0.0003	0.0049		#VALUE!
Alcohol dependence	Both	Fasting glucose	Male	0.0387	0.0838	0.4614	0.6445	0.0555	0.0099	1.0195	0.0066	0.0044	0.0043		#VALUE!
Alcohol dependence	Female	Fasting glucose	age/sex-adj	0	0	0	1	-0.0008	0.0521	1.0124	0.0065	-0.0054	0.0047		#VALUE!
Alcohol dependence	Female	Fasting glucose	BMI-adj	0	0	0	1	NA	NA	NA	NA	NA	NA		#VALUE!
Alcohol dependence	Female	Fasting glucose	Both	0	0	0	1	-0.0036	0.0526	1.013	0.0066	-0.0004	0.0045		#VALUE!
Alcohol dependence	Female	Fasting glucose	Female	0	0	0	1	-0.0047	0.0525	1.0131	0.0066	-4.6762e-06	0.0046		#VALUE!
Alcohol dependence	Female	Fasting glucose	Male	0	0	0	1	-0.0035	0.0529	1.0129	0.0066	-0.0012	0.0047		#VALUE!
Alcohol dependence	Male	Fasting glucose	age/sex-adj	0.0061	0.1141	0.0532	0.9575	0.1176	0.0319	0.995	0.0062	0.0056	0.0044		#VALUE!
Alcohol dependence	Male	Fasting glucose	BMI-adj	0.1708	0.1044	1.6362	0.1018	0.1174	0.0308	0.9951	0.006	-0.0011	0.0045		#VALUE!
Alcohol dependence	Male	Fasting glucose	Both	0.089	0.0776	1.1461	0.2517	0.1204	0.0317	0.9941	0.0064	0.0032	0.005		#VALUE!
Alcohol dependence	Male	Fasting glucose	Female	0.0295	0.093	0.3175	0.7509	0.121	0.0318	0.9939	0.0064	0.0055	0.0051		#VALUE!
Alcohol dependence	Male	Fasting glucose	Male	0.1255	0.1109	1.1317	0.2578	0.1189	0.0318	0.9945	0.0064	-0.0005	0.0045		#VALUE!
Alcohol dependence	Both	Fasting insulin	age/sex-adj	-0.0697	0.1342	-0.5192	0.6036	0.0551	0.0104	1.02	0.007	0.0065	0.0046		#VALUE!
Alcohol dependence	Both	Fasting insulin	BMI-adj	0.0954	0.1113	0.8571	0.3914	0.0561	0.0101	1.0186	0.0067	0.0056	0.0046		#VALUE!
Alcohol dependence	Both	Fasting insulin	Both	0.0534	0.0911	0.5867	0.5574	0.055	0.0098	1.02	0.0066	-0.0001	0.0047		#VALUE!
Alcohol dependence	Both	Fasting insulin	Female	0.0644	0.1204	0.5352	0.5925	0.0547	0.0098	1.0204	0.0066	0.0019	0.0047		#VALUE!
Alcohol dependence	Both	Fasting insulin	Male	0.0479	0.1116	0.4293	0.6677	0.0552	0.0099	1.0197	0.0066	-0.0028	0.0044		#VALUE!
Alcohol dependence	Female	Fasting insulin	age/sex-adj	0	0	0	1	-0.0019	0.0521	1.0126	0.0065	0.0033	0.005		#VALUE!
Alcohol dependence	Female	Fasting insulin	BMI-adj	0	0	0	1	NA	NA	NA	NA	NA	NA		#VALUE!
Alcohol dependence	Female	Fasting insulin	Both	0	0	0	1	-0.0022	0.0537	1.0126	0.0067	-0.003	0.0052		#VALUE!
Alcohol dependence	Female	Fasting insulin	Female	0	0	0	1	-0.0061	0.0537	1.0133	0.0067	-0.0036	0.005		#VALUE!
Alcohol dependence	Female	Fasting insulin	Male	0	0	0	1	-0.0019	0.053	1.0127	0.0066	-0.0011	0.005		#VALUE!
Alcohol dependence	Male	Fasting insulin	age/sex-adj	-0.1336	0.1527	-0.8748	0.3817	0.1161	0.032	0.9955	0.0063	0.0059	0.0046		#VALUE!
Alcohol dependence	Male	Fasting insulin	BMI-adj	-0.0196	0.1275	-0.154	0.8776	0.1174	0.0308	0.9951	0.006	0.0068	0.0045		#VALUE!
Alcohol dependence	Male	Fasting insulin	Both	0.0392	0.1084	0.3622	0.7172	0.1193	0.032	0.9944	0.0065	0.0045	0.0049		#VALUE!
Alcohol dependence	Male	Fasting insulin	Female	0.0292	0.139	0.2103	0.8335	0.1181	0.0317	0.9949	0.0065	0.0063	0.0047		#VALUE!
Alcohol dependence	Male	Fasting insulin	Male	0.0294	0.14	0.2098	0.8338	0.1198	0.0319	0.9941	0.0065	0.0006	0.0049		#VALUE!
Alcohol dependence	Both	Insulin resistance	age/sex-adj	0.0133	0.1359	0.0979	0.922	0.0548	0.0104	1.0203	0.007	0.0041	0.0044		#VALUE!
Alcohol dependence	Both	Insulin resistance	Both	0.1084	0.1638	0.6619	0.508	0.0526	0.0108	1.0234	0.0086	-0.0081	0.0049		#VALUE!
Alcohol dependence	Both	Insulin resistance	Female	0.1698	0.2012	0.844	0.3987	0.0534	0.0108	1.0223	0.0085	-0.0075	0.0048		#VALUE!
Alcohol dependence	Both	Insulin resistance	Male	0.044	0.2132	0.2066	0.8364	0.0527	0.0108	1.0235	0.0085	-0.0048	0.005		#VALUE!
Alcohol dependence	Female	Insulin resistance	age/sex-adj	0	0	0	1	-0.002	0.0523	1.0126	0.0065	0.0012	0.0049		#VALUE!
Alcohol dependence	Female	Insulin resistance	Both	0.3906	1.2759	0.3061	0.7595	0.0134	0.0531	1.0103	0.0078	-0.005	0.0047		#VALUE!
Alcohol dependence	Female	Insulin resistance	Female	0.7952	2.1785	0.365	0.7151	0.0136	0.0519	1.0104	0.0077	-0.0067	0.0049		#VALUE!
Alcohol dependence	Female	Insulin resistance	Male	0	0	0	1	NA	NA	NA	NA	NA	NA		#VALUE!
Alcohol dependence	Male	Insulin resistance	age/sex-adj	-0.1037	0.1583	-0.6553	0.5123	0.1156	0.0322	0.9957	0.0063	0.0064	0.0046		#VALUE!
Alcohol dependence	Male	Insulin resistance	Both	-0.155	0.201	-0.7712	0.4406	0.0839	0.0353	1.0039	0.0082	-0.0015	0.0045		#VALUE!
Alcohol dependence	Male	Insulin resistance	Female	0.1301	0.254	0.512	0.6086	0.0841	0.035	1.0039	0.0083	-0.0071	0.0047		#VALUE!
Alcohol dependence	Male	Insulin resistance	Male	-0.4243	0.2765	-1.5344	0.1249	0.0849	0.0349	1.0037	0.0081	0.0045	0.0044		#VALUE!
Anorexia nervosa	Both	Fasting glucose	age/sex-adj	-0.1392	0.0616	-2.2607	0.0238	0.1797	0.0118	1.023	0.0098	0.0011	0.0058		#VALUE!
Anorexia nervosa	Both	Fasting glucose	BMI-adj	-0.1051	0.0545	-1.9293	0.0537	0.1784	0.0121	1.0238	0.0103	-0.003	0.0063		#VALUE!
Anorexia nervosa	Both	Fasting glucose	Both	-0.107	0.0443	-2.4169	0.0157	0.1804	0.0125	1.0216	0.0106	0.0017	0.0064		#VALUE!
Anorexia nervosa	Both	Fasting glucose	Female	-0.1081	0.0481	-2.2467	0.0247	0.1804	0.0124	1.0217	0.0106	0.0036	0.0058		#VALUE!
Anorexia nervosa	Both	Fasting glucose	Male	-0.0939	0.0521	-1.8027	0.0714	0.1809	0.0124	1.021	0.0106	-0.0019	0.0059		#VALUE!
Anorexia nervosa	Female	Fasting glucose	age/sex-adj	-0.104	0.0661	-1.5744	0.1154	0.2343	0.017	1.0027	0.0089	-0.0027	0.0058		#VALUE!
Anorexia nervosa	Female	Fasting glucose	BMI-adj	-0.0517	0.0544	-0.9502	0.342	0.2335	0.0176	1.0028	0.0091	-0.0087	0.0055		#VALUE!
Anorexia nervosa	Female	Fasting glucose	Both	-0.0873	0.0442	-1.9737	0.0484	0.2353	0.017	1.0015	0.0092	-0.002	0.0056		#VALUE!
Anorexia nervosa	Female	Fasting glucose	Female	-0.0679	0.0504	-1.3486	0.1775	0.2342	0.017	1.0026	0.0092	-0.0025	0.0051		#VALUE!
Anorexia nervosa	Female	Fasting glucose	Male	-0.105	0.0537	-1.9579	0.0502	0.2358	0.017	1.0011	0.0092	0.0001	0.0053		#VALUE!
Anorexia nervosa	Both	Fasting insulin	age/sex-adj	-0.2931	0.0684	-4.2833	1.8415e-05	0.1798	0.0118	1.0228	0.0098	-0.0065	0.0052	significant	#VALUE!
Anorexia nervosa	Both	Fasting insulin	BMI-adj	-0.2368	0.056	-4.2331	2.305e-05	0.1783	0.0121	1.0238	0.0103	-0.0154	0.0054	significant	#VALUE!
Anorexia nervosa	Both	Fasting insulin	Both	-0.2754	0.0528	-5.2192	1.7965e-07	0.1804	0.0124	1.0217	0.0106	-0.0043	0.006	significant	#VALUE!
Anorexia nervosa	Both	Fasting insulin	Female	-0.363	0.0724	-5.0153	5.2947e-07	0.1804	0.0124	1.0218	0.0106	0.003	0.0057	significant	#VALUE!
Anorexia nervosa	Both	Fasting insulin	Male	-0.1609	0.0545	-2.951	0.0032	0.1804	0.0124	1.0217	0.0105	-0.009	0.0054		#VALUE!
Anorexia nervosa	Female	Fasting insulin	age/sex-adj	-0.2175	0.0731	-2.9754	0.0029	0.2348	0.0169	1.0023	0.0088	-0.0064	0.0053		#VALUE!
Anorexia nervosa	Female	Fasting insulin	BMI-adj	-0.1975	0.0615	-3.2094	0.0013	0.2335	0.0176	1.0028	0.0092	-0.0116	0.0052		#VALUE!
Anorexia nervosa	Female	Fasting insulin	Both	-0.2493	0.0586	-4.2522	2.1163e-05	0.2343	0.017	1.0024	0.009	-0.0052	0.0057	significant	#VALUE!
Anorexia nervosa	Female	Fasting insulin	Female	-0.3104	0.0835	-3.716	0.0002	0.2334	0.0171	1.0032	0.0091	-0.0002	0.0057	significant	#VALUE!
Anorexia nervosa	Female	Fasting insulin	Male	-0.163	0.0632	-2.5791	0.0099	0.2354	0.017	1.0017	0.009	-0.0071	0.0053		#VALUE!
Anorexia nervosa	Both	Insulin resistance	age/sex-adj	-0.2883	0.0689	-4.1866	2.8323e-05	0.1797	0.0119	1.0229	0.0099	-0.0057	0.0052	significant	#VALUE!
Anorexia nervosa	Both	Insulin resistance	Both	-0.2189	0.0809	-2.7049	0.0068	0.1826	0.0125	1.0235	0.0123	0.0011	0.0058		#VALUE!
Anorexia nervosa	Both	Insulin resistance	Female	-0.1029	0.1082	-0.9512	0.3415	0.1824	0.0125	1.0236	0.0122	-0.0012	0.0062		#VALUE!
Anorexia nervosa	Both	Insulin resistance	Male	-0.3137	0.1136	-2.7609	0.0058	0.1825	0.0125	1.0233	0.0124	0.0033	0.0054		#VALUE!
Anorexia nervosa	Female	Insulin resistance	age/sex-adj	-0.2044	0.0744	-2.7477	0.006	0.2345	0.0169	1.0025	0.0088	-0.0073	0.0053		#VALUE!
Anorexia nervosa	Female	Insulin resistance	Both	-0.2644	0.0961	-2.7527	0.0059	0.2339	0.0185	1.0076	0.0112	-0.0004	0.0059		#VALUE!
Anorexia nervosa	Female	Insulin resistance	Female	-0.1584	0.1187	-1.3347	0.182	0.2334	0.0184	1.0079	0.0112	-0.0031	0.0058		#VALUE!
Anorexia nervosa	Female	Insulin resistance	Male	-0.3321	0.1389	-2.3911	0.0168	0.2342	0.0184	1.007	0.0111	0.0028	0.0059		#VALUE!
Anxiety	Both	Fasting glucose	age/sex-adj	-0.0403	0.0667	-0.6036	0.5461	0.0938	0.0197	0.9903	0.008	0.0092	0.0045		#VALUE!
Anxiety	Both	Fasting glucose	BMI-adj	0.0122	0.0533	0.2283	0.8194	0.098	0.0188	0.9986	0.0095	0.0055	0.0043		#VALUE!
Anxiety	Both	Fasting glucose	Both	0.0603	0.0432	1.3936	0.1635	0.1377	0.026	0.9918	0.0158	0.0003	0.0056		#VALUE!
Anxiety	Both	Fasting glucose	Female	0.0248	0.0531	0.4667	0.6407	0.1473	0.0307	0.9779	0.0114	0.0009	0.0053		#VALUE!
Anxiety	Both	Fasting glucose	Male	0.091	0.0498	1.8294	0.0673	0.1631	0.0355	0.9838	0.0112	-0.0005	0.0047		#VALUE!
Anxiety	Female	Fasting glucose	age/sex-adj	-0.021	0.0784	-0.2678	0.7888	0.0938	0.0197	0.9903	0.008	0.0034	0.0048		#VALUE!
Anxiety	Female	Fasting glucose	BMI-adj	-0.0137	0.0665	-0.206	0.8368	0.098	0.0188	0.9986	0.0095	0.0046	0.0048		#VALUE!
Anxiety	Female	Fasting glucose	Both	0.0388	0.0516	0.7513	0.4525	0.1377	0.026	0.9918	0.0158	0.0018	0.0055		#VALUE!
Anxiety	Female	Fasting glucose	Female	-0.0122	0.0636	-0.1917	0.848	0.1473	0.0307	0.9779	0.0114	0.0003	0.0054		#VALUE!
Anxiety	Female	Fasting glucose	Male	0.0963	0.0583	1.6521	0.0985	0.1631	0.0355	0.9838	0.0112	0.0019	0.0048		#VALUE!
Anxiety	Male	Fasting glucose	age/sex-adj	-0.0834	0.1055	-0.7903	0.4294	0.0938	0.0197	0.9903	0.008	0.0111	0.0042		#VALUE!
Anxiety	Male	Fasting glucose	BMI-adj	0.0452	0.0898	0.5034	0.6147	0.098	0.0188	0.9986	0.0095	0.0037	0.0043		#VALUE!
Anxiety	Male	Fasting glucose	Both	0.0924	0.0694	1.3309	0.1832	0.1377	0.026	0.9918	0.0158	-0.0014	0.0051		#VALUE!
Anxiety	Male	Fasting glucose	Female	0.0792	0.088	0.9003	0.368	0.1473	0.0307	0.9779	0.0114	0.0014	0.0049		#VALUE!
Anxiety	Male	Fasting glucose	Male	0.083	0.0833	0.9958	0.3193	0.1631	0.0355	0.9838	0.0112	-0.0032	0.0045		#VALUE!
Anxiety	Both	Fasting insulin	age/sex-adj	0.0103	0.0789	0.1308	0.896	0.0704	0.0121	1.0012	0.006	0.0053	0.0048		#VALUE!
Anxiety	Both	Fasting insulin	BMI-adj	0.0757	0.0655	1.1549	0.2481	0.0687	0.01	1.0162	0.0069	0.0014	0.0044		#VALUE!
Anxiety	Both	Fasting insulin	Both	0.1414	0.0548	2.5791	0.0099	0.094	0.0102	1.0243	0.0073	-0.0023	0.005		#VALUE!
Anxiety	Both	Fasting insulin	Female	0.1685	0.0735	2.2945	0.0218	0.0936	0.0161	1.0093	0.0071	-0.003	0.0049		#VALUE!
Anxiety	Both	Fasting insulin	Male	0.0847	0.0664	1.276	0.202	0.1307	0.0185	0.9873	0.0067	0.0004	0.0045		#VALUE!
Anxiety	Female	Fasting insulin	age/sex-adj	0.1139	0.1044	1.0914	0.2751	0.0704	0.0121	1.0012	0.006	-0.0004	0.0052		#VALUE!
Anxiety	Female	Fasting insulin	BMI-adj	0.1607	0.0847	1.897	0.0578	0.0687	0.01	1.0162	0.0069	-0.002	0.0047		#VALUE!
Anxiety	Female	Fasting insulin	Both	0.1824	0.0718	2.5415	0.011	0.094	0.0102	1.0243	0.0073	-0.0053	0.0052		#VALUE!
Anxiety	Female	Fasting insulin	Female	0.2531	0.0926	2.7347	0.0062	0.0936	0.0161	1.0093	0.0071	-0.0047	0.0051		#VALUE!
Anxiety	Female	Fasting insulin	Male	0.0843	0.084	1.0032	0.3158	0.1307	0.0185	0.9873	0.0067	-0.003	0.0048		#VALUE!
Anxiety	Male	Fasting insulin	age/sex-adj	-0.1801	0.1202	-1.4988	0.1339	0.0704	0.0121	1.0012	0.006	0.0087	0.0049		#VALUE!
Anxiety	Male	Fasting insulin	BMI-adj	-0.0827	0.1017	-0.8126	0.4164	0.0687	0.01	1.0162	0.0069	0.0046	0.0042		#VALUE!
Anxiety	Male	Fasting insulin	Both	0.0431	0.0819	0.5263	0.5987	0.094	0.0102	1.0243	0.0073	0.0038	0.0044		#VALUE!
Anxiety	Male	Fasting insulin	Female	-0.0126	0.115	-0.1096	0.9128	0.0936	0.0161	1.0093	0.0071	0.0018	0.0045		#VALUE!
Anxiety	Male	Fasting insulin	Male	0.0715	0.1012	0.7073	0.4794	0.1307	0.0185	0.9873	0.0067	0.0048	0.0043		#VALUE!
Anxiety	Both	Insulin resistance	age/sex-adj	0.0217	0.0907	0.239	0.8111	0.0679	0.0129	1.0032	0.0066	0.0059	0.0051		#VALUE!
Anxiety	Both	Insulin resistance	Both	0.0436	0.0766	0.5694	0.5691	0.2284	0.0354	0.9934	0.0064	0.0059	0.0048		#VALUE!
Anxiety	Both	Insulin resistance	Female	0.0258	0.1076	0.2398	0.8105	0.2842	0.0629	0.9919	0.0059	0.0009	0.0049		#VALUE!
Anxiety	Both	Insulin resistance	Male	0.0511	0.1046	0.4887	0.6251	0.2391	0.0546	0.9911	0.0059	0.0078	0.005		#VALUE!
Anxiety	Female	Insulin resistance	age/sex-adj	0.1313	0.1178	1.1151	0.2648	0.0679	0.0129	1.0032	0.0066	-0.0005	0.0055		#VALUE!
Anxiety	Female	Insulin resistance	Both	-0.0215	0.0991	-0.2171	0.8281	0.2284	0.0354	0.9934	0.0064	0.0094	0.005		#VALUE!
Anxiety	Female	Insulin resistance	Female	-0.0124	0.1344	-0.0925	0.9263	0.2842	0.0629	0.9919	0.0059	0.0039	0.0051		#VALUE!
Anxiety	Female	Insulin resistance	Male	-0.0264	0.1437	-0.1838	0.8542	0.2391	0.0546	0.9911	0.0059	0.0092	0.0049		#VALUE!
Anxiety	Male	Insulin resistance	age/sex-adj	-0.1858	0.1281	-1.4504	0.147	0.0679	0.0129	1.0032	0.0066	0.01	0.0047		#VALUE!
Anxiety	Male	Insulin resistance	Both	0.1402	0.1361	1.0304	0.3028	0.2284	0.0354	0.9934	0.0064	-0.0014	0.0049		#VALUE!
Anxiety	Male	Insulin resistance	Female	0.1167	0.164	0.7115	0.4768	0.2842	0.0629	0.9919	0.0059	-0.0031	0.0045		#VALUE!
Anxiety	Male	Insulin resistance	Male	0.1291	0.1907	0.6769	0.4985	0.2391	0.0546	0.9911	0.0059	0.0018	0.0051		#VALUE!
Autism spectrum disorder (ASD)	Both	Fasting glucose	age/sex-adj	-0.2021	0.0866	-2.3345	0.0196	0.0925	0.0212	0.9928	0.0094	0.006	0.0053		#VALUE!
Autism spectrum disorder (ASD)	Both	Fasting glucose	BMI-adj	-0.1644	0.076	-2.1641	0.0305	0.1002	0.02	0.9955	0.0113	0.0067	0.0053		#VALUE!
Autism spectrum disorder (ASD)	Both	Fasting glucose	Both	-0.1203	0.0555	-2.1663	0.0303	0.1442	0.0306	0.9801	0.0204	0.0058	0.0054		#VALUE!
Autism spectrum disorder (ASD)	Both	Fasting glucose	Female	-0.1027	0.0671	-1.5302	0.126	0.1545	0.0324	0.9711	0.0132	0.0033	0.0054		#VALUE!
Autism spectrum disorder (ASD)	Both	Fasting glucose	Male	-0.1341	0.0705	-1.9029	0.057	0.1675	0.039	0.9791	0.0132	0.0056	0.0051		#VALUE!
Autism spectrum disorder (ASD)	Female	Fasting glucose	age/sex-adj	-0.0733	0.0901	-0.8136	0.4159	1.7398	0.2604	0.8893	0.0057	0.0029	0.004		#VALUE!
Autism spectrum disorder (ASD)	Female	Fasting glucose	BMI-adj	-0.0766	0.0741	-1.0348	0.3008	1.6777	0.2482	0.8924	0.0056	0.0028	0.0038		#VALUE!
Autism spectrum disorder (ASD)	Female	Fasting glucose	Both	-0.0877	0.0692	-1.2678	0.2049	1.376	0.2527	0.9032	0.0059	0.0078	0.0046		#VALUE!
Autism spectrum disorder (ASD)	Female	Fasting glucose	Female	-0.1467	0.0865	-1.6951	0.09	1.3424	0.2535	0.9045	0.006	0.0076	0.0048		#VALUE!
Autism spectrum disorder (ASD)	Female	Fasting glucose	Male	-0.0041	0.0819	-0.0506	0.9597	1.4167	0.2529	0.9016	0.0059	0.0026	0.0044		#VALUE!
Autism spectrum disorder (ASD)	Male	Fasting glucose	age/sex-adj	-0.198	0.0813	-2.4374	0.0148	0.4767	0.0555	0.9629	0.0065	0.004	0.0044		#VALUE!
Autism spectrum disorder (ASD)	Male	Fasting glucose	BMI-adj	-0.154	0.0728	-2.1157	0.0344	0.4819	0.0563	0.9635	0.0066	0.0042	0.0043		#VALUE!
Autism spectrum disorder (ASD)	Male	Fasting glucose	Both	-0.1251	0.0583	-2.1473	0.0318	0.4395	0.0579	0.9702	0.0073	0.005	0.0049		#VALUE!
Autism spectrum disorder (ASD)	Male	Fasting glucose	Female	-0.1194	0.0746	-1.5999	0.1096	0.4394	0.0578	0.9703	0.0073	0.0039	0.005		#VALUE!
Autism spectrum disorder (ASD)	Male	Fasting glucose	Male	-0.1185	0.0723	-1.6385	0.1013	0.444	0.0579	0.9693	0.0074	0.0035	0.0045		#VALUE!
Autism spectrum disorder (ASD)	Both	Fasting insulin	age/sex-adj	-0.0532	0.1185	-0.4495	0.6531	0.0663	0.0128	1.0056	0.0066	-0.0054	0.0054		#VALUE!
Autism spectrum disorder (ASD)	Both	Fasting insulin	BMI-adj	-0.0069	0.1004	-0.0689	0.9451	0.0675	0.0109	1.0179	0.0079	-0.0058	0.0057		#VALUE!
Autism spectrum disorder (ASD)	Both	Fasting insulin	Both	-0.0666	0.0841	-0.7915	0.4287	0.0939	0.0108	1.0253	0.0081	-0.0028	0.0058		#VALUE!
Autism spectrum disorder (ASD)	Both	Fasting insulin	Female	-0.0808	0.0972	-0.8311	0.4059	0.0916	0.0167	1.0109	0.0081	0.0008	0.0051		#VALUE!
Autism spectrum disorder (ASD)	Both	Fasting insulin	Male	-0.0484	0.1047	-0.4622	0.644	0.1286	0.0199	0.9882	0.0074	-0.0046	0.0059		#VALUE!
Autism spectrum disorder (ASD)	Female	Fasting insulin	age/sex-adj	-0.0597	0.1269	-0.4705	0.638	1.7358	0.2581	0.8894	0.0056	0.0034	0.0042		#VALUE!
Autism spectrum disorder (ASD)	Female	Fasting insulin	BMI-adj	0.0019	0.1031	0.0181	0.9855	1.6765	0.2484	0.8924	0.0056	0.0044	0.0039		#VALUE!
Autism spectrum disorder (ASD)	Female	Fasting insulin	Both	-0.0675	0.0979	-0.6896	0.4905	1.4373	0.2513	0.9007	0.0059	0.0092	0.0047		#VALUE!
Autism spectrum disorder (ASD)	Female	Fasting insulin	Female	-0.0008	0.133	-0.006	0.9952	1.3926	0.2518	0.9024	0.006	0.0058	0.0047		#VALUE!
Autism spectrum disorder (ASD)	Female	Fasting insulin	Male	-0.1417	0.1248	-1.1352	0.2563	1.4701	0.25	0.8994	0.0059	0.0083	0.0047		#VALUE!
Autism spectrum disorder (ASD)	Male	Fasting insulin	age/sex-adj	-0.033	0.1106	-0.2983	0.7654	0.47	0.0554	0.964	0.0066	-0.0039	0.0043		#VALUE!
Autism spectrum disorder (ASD)	Male	Fasting insulin	BMI-adj	0.0328	0.0941	0.3483	0.7276	0.4814	0.0563	0.9636	0.0066	-0.0064	0.0046		#VALUE!
Autism spectrum disorder (ASD)	Male	Fasting insulin	Both	-0.061	0.0833	-0.7317	0.4643	0.4435	0.0565	0.9693	0.0072	-0.0028	0.0052		#VALUE!
Autism spectrum disorder (ASD)	Male	Fasting insulin	Female	-0.0766	0.1028	-0.7447	0.4564	0.4401	0.0572	0.97	0.0073	5.4302e-05	0.0045		#VALUE!
Autism spectrum disorder (ASD)	Male	Fasting insulin	Male	-0.0408	0.1022	-0.3995	0.6895	0.4474	0.0562	0.9685	0.0073	-0.0037	0.0053		#VALUE!
Autism spectrum disorder (ASD)	Both	Insulin resistance	age/sex-adj	-0.1001	0.1388	-0.7208	0.471	0.0634	0.0135	1.0077	0.0072	-0.0042	0.0057		#VALUE!
Autism spectrum disorder (ASD)	Both	Insulin resistance	Both	-0.083	0.1296	-0.6402	0.5221	0.2355	0.0362	0.9926	0.0064	-0.0044	0.0052		#VALUE!
Autism spectrum disorder (ASD)	Both	Insulin resistance	Female	0.0303	0.1621	0.1871	0.8516	0.2957	0.0655	0.9912	0.006	-0.0089	0.0051		#VALUE!
Autism spectrum disorder (ASD)	Both	Insulin resistance	Male	-0.1681	0.1775	-0.947	0.3436	0.2566	0.0555	0.9899	0.006	0.0022	0.0055		#VALUE!
Autism spectrum disorder (ASD)	Female	Insulin resistance	age/sex-adj	-0.0618	0.1403	-0.4403	0.6597	1.7286	0.2566	0.8897	0.0056	0.0028	0.0045		#VALUE!
Autism spectrum disorder (ASD)	Female	Insulin resistance	Both	-0.0602	0.167	-0.3606	0.7184	1.1047	0.2792	0.9166	0.0078	0.0036	0.0048		#VALUE!
Autism spectrum disorder (ASD)	Female	Insulin resistance	Female	0.1099	0.2212	0.4967	0.6194	1.1083	0.2774	0.9163	0.0077	-0.0014	0.0049		#VALUE!
Autism spectrum disorder (ASD)	Female	Insulin resistance	Male	-0.1969	0.2488	-0.7916	0.4286	1.1357	0.278	0.9152	0.0079	0.0058	0.0047		#VALUE!
Autism spectrum disorder (ASD)	Male	Insulin resistance	age/sex-adj	-0.0651	0.1229	-0.5298	0.5963	0.4704	0.0563	0.964	0.0067	-0.0041	0.0046		#VALUE!
Autism spectrum disorder (ASD)	Male	Insulin resistance	Both	-0.0875	0.1361	-0.6427	0.5204	0.4306	0.0627	0.9761	0.0086	-0.0025	0.005		#VALUE!
Autism spectrum disorder (ASD)	Male	Insulin resistance	Female	0.0253	0.168	0.1504	0.8804	0.4333	0.0621	0.9755	0.0087	-0.0062	0.005		#VALUE!
Autism spectrum disorder (ASD)	Male	Insulin resistance	Male	-0.1794	0.1835	-0.9772	0.3285	0.432	0.0623	0.9758	0.0085	0.0024	0.0047		#VALUE!
Bipolar disorder	Both	Fasting glucose	age/sex-adj	-0.0568	0.0815	-0.6975	0.4855	0.0905	0.0194	0.9935	0.0095	-0.0019	0.0062		#VALUE!
Bipolar disorder	Both	Fasting glucose	BMI-adj	-0.0055	0.0675	-0.0813	0.9352	0.1055	0.0205	0.9959	0.0117	-0.0065	0.006		#VALUE!
Bipolar disorder	Both	Fasting glucose	Both	-0.021	0.0512	-0.4091	0.6825	0.1412	0.0298	0.9836	0.0188	-0.0073	0.0066		#VALUE!
Bipolar disorder	Both	Fasting glucose	Female	0.0103	0.0666	0.1543	0.8774	0.1498	0.0296	0.9746	0.0119	-0.0102	0.0067		#VALUE!
Bipolar disorder	Both	Fasting glucose	Male	-0.0613	0.0624	-0.9834	0.3254	0.1695	0.0363	0.9775	0.012	0.0015	0.006		#VALUE!
Bipolar disorder	Female	Fasting glucose	age/sex-adj	0.0114	0.0595	0.1909	0.8486	0.0932	0.0198	0.9909	0.0081	0.0021	0.0051		#VALUE!
Bipolar disorder	Female	Fasting glucose	BMI-adj	0.0268	0.0542	0.495	0.6206	0.0975	0.0188	0.9988	0.0094	-7.8018e-05	0.0047		#VALUE!
Bipolar disorder	Female	Fasting glucose	Both	-0.0188	0.0423	-0.4438	0.6572	0.1375	0.0228	0.9919	0.014	0.0052	0.0052		#VALUE!
Bipolar disorder	Female	Fasting glucose	Female	0.0224	0.0594	0.3779	0.7055	0.1469	0.0307	0.9783	0.0114	-0.0034	0.0054		#VALUE!
Bipolar disorder	Female	Fasting glucose	Male	-0.0557	0.0525	-1.0594	0.2894	0.1638	0.0301	0.9833	0.0097	0.0106	0.005		#VALUE!
Bipolar disorder	Male	Fasting glucose	age/sex-adj	-0.0331	0.0658	-0.5023	0.6155	0.0933	0.0198	0.9908	0.0081	0.0046	0.0047		#VALUE!
Bipolar disorder	Male	Fasting glucose	BMI-adj	0.0259	0.0598	0.4332	0.6649	0.0973	0.0188	0.9991	0.0095	-0.0036	0.0046		#VALUE!
Bipolar disorder	Male	Fasting glucose	Both	-0.0113	0.0484	-0.2344	0.8147	0.1375	0.0231	0.992	0.0142	-0.0029	0.0056		#VALUE!
Bipolar disorder	Male	Fasting glucose	Female	-0.005	0.0594	-0.0837	0.9333	0.1468	0.0307	0.9784	0.0114	-0.0032	0.0053		#VALUE!
Bipolar disorder	Male	Fasting glucose	Male	-0.0272	0.06	-0.4537	0.65	0.1637	0.0302	0.9834	0.0098	8.2908e-05	0.0053		#VALUE!
Bipolar disorder	Both	Fasting insulin	age/sex-adj	0.0126	0.0864	0.1458	0.8841	0.069	0.0124	1.0024	0.0065	-0.0091	0.0054		#VALUE!
Bipolar disorder	Both	Fasting insulin	BMI-adj	-0.0199	0.0802	-0.2479	0.8042	0.0705	0.0113	1.02	0.0083	-0.0065	0.0058		#VALUE!
Bipolar disorder	Both	Fasting insulin	Both	-0.0843	0.0684	-1.2336	0.2174	0.093	0.0108	1.025	0.0081	-0.0062	0.0059		#VALUE!
Bipolar disorder	Both	Fasting insulin	Female	-0.2015	0.0853	-2.3615	0.0182	0.0897	0.0156	1.0117	0.0075	-0.0021	0.0056		#VALUE!
Bipolar disorder	Both	Fasting insulin	Male	0.0361	0.0809	0.4456	0.6559	0.1334	0.0206	0.9855	0.0075	-0.0062	0.0056		#VALUE!
Bipolar disorder	Female	Fasting insulin	age/sex-adj	-0.0017	0.0834	-0.021	0.9833	0.0708	0.0119	1.0009	0.006	-0.0048	0.005		#VALUE!
Bipolar disorder	Female	Fasting insulin	BMI-adj	-0.0493	0.0633	-0.7781	0.4365	0.068	0.0098	1.0167	0.0068	-0.0065	0.0046		#VALUE!
Bipolar disorder	Female	Fasting insulin	Both	-0.0676	0.0546	-1.2374	0.2159	0.0939	0.0102	1.0241	0.0073	-0.0032	0.0051		#VALUE!
Bipolar disorder	Female	Fasting insulin	Female	-0.0607	0.0774	-0.784	0.433	0.0931	0.0162	1.0095	0.0071	-0.0046	0.0053		#VALUE!
Bipolar disorder	Female	Fasting insulin	Male	-0.0669	0.0663	-1.0088	0.3131	0.1301	0.0185	0.9875	0.0066	0.0003	0.005		#VALUE!
Bipolar disorder	Male	Fasting insulin	age/sex-adj	-0.0045	0.0835	-0.054	0.9569	0.0704	0.0118	1.0012	0.006	-0.0005	0.0048		#VALUE!
Bipolar disorder	Male	Fasting insulin	BMI-adj	-0.0028	0.0723	-0.0383	0.9694	0.068	0.0099	1.0168	0.0068	-0.0049	0.0046		#VALUE!
Bipolar disorder	Male	Fasting insulin	Both	-0.0971	0.0591	-1.6422	0.1005	0.0939	0.0102	1.0242	0.0073	-0.0027	0.0052		#VALUE!
Bipolar disorder	Male	Fasting insulin	Female	-0.1942	0.0821	-2.3648	0.018	0.0931	0.0162	1.0096	0.0072	0.0014	0.0052		#VALUE!
Bipolar disorder	Male	Fasting insulin	Male	0.0033	0.0733	0.0448	0.9643	0.1299	0.0185	0.9876	0.0066	-0.0043	0.005		#VALUE!
Bipolar disorder	Both	Insulin resistance	age/sex-adj	0.0247	0.0916	0.2691	0.7878	0.0656	0.0134	1.005	0.0071	-0.0105	0.0055		#VALUE!
Bipolar disorder	Both	Insulin resistance	Both	0.0174	0.109	0.1594	0.8733	0.2215	0.0357	0.9951	0.0065	-0.0118	0.0054		#VALUE!
Bipolar disorder	Both	Insulin resistance	Female	-0.0151	0.1284	-0.1175	0.9064	0.279	0.0614	0.9928	0.006	-0.0106	0.0055		#VALUE!
Bipolar disorder	Both	Insulin resistance	Male	0.042	0.1468	0.2859	0.775	0.231	0.0578	0.9917	0.0057	-0.0058	0.0058		#VALUE!
Bipolar disorder	Female	Insulin resistance	age/sex-adj	0.0314	0.0841	0.3734	0.7089	0.0677	0.0127	1.0033	0.0065	-0.0068	0.005		#VALUE!
Bipolar disorder	Female	Insulin resistance	Both	-0.0835	0.0915	-0.9125	0.3615	0.2269	0.0354	0.9939	0.0062	-0.0035	0.0051		#VALUE!
Bipolar disorder	Female	Insulin resistance	Female	-0.0527	0.1114	-0.4733	0.636	0.2798	0.0633	0.9924	0.0059	-0.007	0.005		#VALUE!
Bipolar disorder	Female	Insulin resistance	Male	-0.1111	0.1326	-0.8379	0.4021	0.2393	0.0545	0.9912	0.0059	0.0026	0.0057		#VALUE!
Bipolar disorder	Male	Insulin resistance	age/sex-adj	-0.0702	0.0869	-0.8076	0.4193	0.0675	0.0127	1.0035	0.0065	0.0029	0.0051		#VALUE!
Bipolar disorder	Male	Insulin resistance	Both	-0.0176	0.1012	-0.1737	0.8621	0.2265	0.0353	0.994	0.0062	-0.0056	0.0052		#VALUE!
Bipolar disorder	Male	Insulin resistance	Female	-0.0714	0.1273	-0.5613	0.5746	0.2798	0.0632	0.9923	0.0059	-0.0068	0.005		#VALUE!
Bipolar disorder	Male	Insulin resistance	Male	0.0425	0.137	0.3104	0.7563	0.2382	0.0544	0.9913	0.0058	-0.001	0.0056		#VALUE!
Borderline personality disorder	Both	Fasting glucose	age/sex-adj	0.1406	0.1313	1.0712	0.2841	0.6376	0.2118	1.0023	0.0068	-0.0054	0.0048		#VALUE!
Borderline personality disorder	Both	Fasting glucose	BMI-adj	0.2649	0.1286	2.0595	0.0394	0.6077	0.2114	1.004	0.0069	-0.0113	0.005		#VALUE!
Borderline personality disorder	Both	Fasting glucose	Both	0.19	0.0905	2.0994	0.0358	0.6293	0.2129	1.0031	0.0073	-0.0035	0.0047		#VALUE!
Borderline personality disorder	Both	Fasting glucose	Female	0.1737	0.1096	1.5838	0.1132	0.638	0.2121	1.0027	0.0073	-0.0004	0.0044		#VALUE!
Borderline personality disorder	Both	Fasting glucose	Male	0.1819	0.117	1.5553	0.1199	0.6338	0.2108	1.0028	0.0072	-0.0044	0.005		#VALUE!
Borderline personality disorder	Both	Fasting insulin	age/sex-adj	0.3045	0.1618	1.882	0.0598	0.6363	0.211	1.0023	0.0069	-0.0015	0.0047		#VALUE!
Borderline personality disorder	Both	Fasting insulin	BMI-adj	0.2831	0.15	1.8871	0.0592	0.608	0.2114	1.0039	0.0069	0.0003	0.005		#VALUE!
Borderline personality disorder	Both	Fasting insulin	Both	0.2472	0.1329	1.8593	0.063	0.6272	0.21	1.0031	0.0073	-0.0011	0.0054		#VALUE!
Borderline personality disorder	Both	Fasting insulin	Female	0.1279	0.1575	0.8121	0.4167	0.6211	0.2099	1.0034	0.0072	0.0028	0.005		#VALUE!
Borderline personality disorder	Both	Fasting insulin	Male	0.3287	0.1624	2.0238	0.043	0.6358	0.2102	1.0025	0.0073	-0.0048	0.0049		#VALUE!
Borderline personality disorder	Both	Insulin resistance	age/sex-adj	0.3223	0.1718	1.8759	0.0607	0.6304	0.2107	1.0027	0.007	-0.004	0.0045		#VALUE!
Borderline personality disorder	Both	Insulin resistance	Both	0.3855	0.216	1.7846	0.0743	0.6914	0.2343	1.0004	0.0087	-0.001	0.0052		#VALUE!
Borderline personality disorder	Both	Insulin resistance	Female	0.3244	0.2495	1.3001	0.1936	0.6963	0.2342	1.0002	0.0086	0.0025	0.0046		#VALUE!
Borderline personality disorder	Both	Insulin resistance	Male	0.3964	0.2951	1.343	0.1793	0.7028	0.2347	0.9997	0.0086	-0.0044	0.0054		#VALUE!
Cannabis use	Both	Fasting glucose	age/sex-adj	0.0244	0.1007	0.2421	0.8087	0.0929	0.0205	0.992	0.0089	-0.003	0.005		#VALUE!
Cannabis use	Both	Fasting glucose	BMI-adj	-0.0632	0.0874	-0.7229	0.4697	0.0997	0.0194	0.9959	0.0105	-0.0025	0.005		#VALUE!
Cannabis use	Both	Fasting glucose	Both	-0.1527	0.0717	-2.1306	0.0331	0.14	0.0298	0.9876	0.0189	0.0022	0.0052		#VALUE!
Cannabis use	Both	Fasting glucose	Female	-0.2027	0.0876	-2.313	0.0207	0.1495	0.0313	0.9758	0.0122	0.0061	0.0051		#VALUE!
Cannabis use	Both	Fasting glucose	Male	-0.0588	0.0838	-0.701	0.4833	0.1659	0.0379	0.9816	0.0123	-0.0045	0.0046		#VALUE!
Cannabis use	Both	Fasting insulin	age/sex-adj	-0.184	0.1382	-1.3317	0.183	0.0694	0.0122	1.0017	0.0063	-0.0014	0.0049		#VALUE!
Cannabis use	Both	Fasting insulin	BMI-adj	-0.1926	0.1099	-1.7519	0.0798	0.0666	0.0101	1.0178	0.0072	0.0015	0.0046		#VALUE!
Cannabis use	Both	Fasting insulin	Both	-0.2091	0.0978	-2.1379	0.0325	0.0924	0.0106	1.0262	0.0079	0.001	0.0052		#VALUE!
Cannabis use	Both	Fasting insulin	Female	-0.2746	0.1258	-2.1819	0.0291	0.0915	0.0165	1.0115	0.0077	0.0051	0.0048		#VALUE!
Cannabis use	Both	Fasting insulin	Male	-0.105	0.1249	-0.8403	0.4008	0.1264	0.0194	0.9884	0.0072	-0.0045	0.0052		#VALUE!
Cannabis use	Both	Insulin resistance	age/sex-adj	-0.193	0.1429	-1.3508	0.1768	0.0669	0.0129	1.0033	0.0068	-0.0002	0.0049		#VALUE!
Cannabis use	Both	Insulin resistance	Both	-0.1786	0.1459	-1.2246	0.2207	0.227	0.0357	0.9944	0.0061	-0.0019	0.0051		#VALUE!
Cannabis use	Both	Insulin resistance	Female	-0.1952	0.1766	-1.1057	0.2689	0.2804	0.0645	0.9922	0.0061	-0.0029	0.0046		#VALUE!
Cannabis use	Both	Insulin resistance	Male	-0.1442	0.1862	-0.7747	0.4385	0.2449	0.0553	0.9912	0.0058	0.0009	0.0051		#VALUE!
Education Years	Both	Fasting glucose	age/sex-adj	-0.1938	0.0458	-4.2316	2.3202e-05	0.0933	0.0199	0.9909	0.0082	-0.0028	0.0053	significant	#VALUE!
Education Years	Both	Fasting glucose	BMI-adj	-0.1693	0.039	-4.337	1.4447e-05	0.099	0.0187	0.9975	0.0093	-0.0092	0.0049	significant	#VALUE!
Education Years	Both	Fasting glucose	Both	-0.1357	0.0319	-4.2515	2.1238e-05	0.1378	0.029	0.9914	0.0179	-0.0094	0.0056	significant	#VALUE!
Education Years	Both	Fasting glucose	Female	-0.0867	0.0359	-2.4146	0.0158	0.1469	0.0307	0.9782	0.0114	-0.0134	0.0054		#VALUE!
Education Years	Both	Fasting glucose	Male	-0.1722	0.0402	-4.2852	1.8255e-05	0.1636	0.0369	0.9833	0.0117	-7.9203e-05	0.0058	significant	#VALUE!
Education Years	Female	Fasting glucose	age/sex-adj	-0.2121	0.0546	-3.8876	0.0001	0.0954	0.0199	0.989	0.0084	-0.0039	0.0054	significant	#VALUE!
Education Years	Female	Fasting glucose	BMI-adj	-0.1848	0.0483	-3.8219	0.0001	0.0979	0.019	0.9988	0.0098	-0.0088	0.0049	significant	#VALUE!
Education Years	Female	Fasting glucose	Both	-0.1574	0.0402	-3.9158	9.0108e-05	0.138	0.0292	0.9911	0.018	-0.0058	0.0057	significant	#VALUE!
Education Years	Female	Fasting glucose	Female	-0.12	0.0444	-2.7015	0.0069	0.1472	0.0308	0.978	0.0115	-0.0108	0.0049		#VALUE!
Education Years	Female	Fasting glucose	Male	-0.1748	0.0469	-3.7294	0.0002	0.1635	0.037	0.9834	0.0117	0.002	0.0055	significant	#VALUE!
Education Years	Male	Fasting glucose	age/sex-adj	-0.162	0.0505	-3.2071	0.0013	0.0942	0.0199	0.9901	0.0083	-0.0011	0.0047		#VALUE!
Education Years	Male	Fasting glucose	BMI-adj	-0.1436	0.0428	-3.3524	0.0008	0.099	0.0188	0.9976	0.0095	-0.0058	0.0047		#VALUE!
Education Years	Male	Fasting glucose	Both	-0.1072	0.0344	-3.1197	0.0018	0.1381	0.0291	0.991	0.0179	-0.007	0.0055		#VALUE!
Education Years	Male	Fasting glucose	Female	-0.0511	0.0416	-1.2289	0.2191	0.1474	0.0307	0.9778	0.0114	-0.007	0.0055		#VALUE!
Education Years	Male	Fasting glucose	Male	-0.1588	0.0447	-3.5517	0.0004	0.1634	0.0369	0.9835	0.0116	-0.0026	0.0055		#VALUE!
Education Years	Both	Fasting insulin	age/sex-adj	-0.2851	0.0553	-5.1543	2.5452e-07	0.0711	0.0119	1.0007	0.006	-0.0111	0.0054	significant	#VALUE!
Education Years	Both	Fasting insulin	BMI-adj	-0.3115	0.0479	-6.5048	7.78e-11	0.0688	0.01	1.016	0.0068	-0.0103	0.005	significant	#VALUE!
Education Years	Both	Fasting insulin	Both	-0.2834	0.0398	-7.1283	1.0165e-12	0.0942	0.0102	1.024	0.0072	-0.0132	0.0062	significant	#VALUE!
Education Years	Both	Fasting insulin	Female	-0.2948	0.0475	-6.2025	5.559e-10	0.0936	0.016	1.0093	0.0071	-0.0164	0.0054	significant	#VALUE!
Education Years	Both	Fasting insulin	Male	-0.2234	0.049	-4.5621	5.065e-06	0.1298	0.0187	0.9877	0.0067	-0.0029	0.0056	significant	#VALUE!
Education Years	Female	Fasting insulin	age/sex-adj	-0.2646	0.0585	-4.5219	6.1297e-06	0.0718	0.0119	1.0003	0.0061	-0.013	0.0054	significant	#VALUE!
Education Years	Female	Fasting insulin	BMI-adj	-0.2919	0.0522	-5.5899	2.2726e-08	0.068	0.0099	1.0168	0.007	-0.0132	0.0053	significant	#VALUE!
Education Years	Female	Fasting insulin	Both	-0.2948	0.0446	-6.6178	3.6452e-11	0.0943	0.0101	1.0239	0.0073	-0.0152	0.006	significant	#VALUE!
Education Years	Female	Fasting insulin	Female	-0.2924	0.0552	-5.2985	1.1679e-07	0.093	0.0161	1.0097	0.0072	-0.0238	0.0055	significant	#VALUE!
Education Years	Female	Fasting insulin	Male	-0.2491	0.053	-4.6963	2.6495e-06	0.1297	0.0186	0.9878	0.0067	0.0028	0.0051	significant	#VALUE!
Education Years	Male	Fasting insulin	age/sex-adj	-0.2785	0.0685	-4.0639	4.826e-05	0.0703	0.012	1.0013	0.0061	-0.0064	0.0047	significant	#VALUE!
Education Years	Male	Fasting insulin	BMI-adj	-0.3104	0.0587	-5.2857	1.2523e-07	0.0685	0.01	1.0163	0.0069	-0.0048	0.005	significant	#VALUE!
Education Years	Male	Fasting insulin	Both	-0.2605	0.048	-5.432	5.5737e-08	0.0945	0.0101	1.0236	0.0073	-0.0044	0.0057	significant	#VALUE!
Education Years	Male	Fasting insulin	Female	-0.2875	0.057	-5.0457	4.5178e-07	0.0935	0.0161	1.0094	0.0071	0.0003	0.0051	significant	#VALUE!
Education Years	Male	Fasting insulin	Male	-0.1878	0.0593	-3.1666	0.0015	0.1306	0.0186	0.9872	0.0067	-0.0079	0.005		#VALUE!
Education Years	Both	Insulin resistance	age/sex-adj	-0.3286	0.0611	-5.3773	7.561e-08	0.0675	0.0129	1.0035	0.0066	-0.0115	0.0054	significant	#VALUE!
Education Years	Both	Insulin resistance	Both	-0.3265	0.0736	-4.4358	9.1721e-06	0.2264	0.0354	0.994	0.0063	-0.0129	0.0067	significant	#VALUE!
Education Years	Both	Insulin resistance	Female	-0.2783	0.0853	-3.2615	0.0011	0.2841	0.0627	0.9919	0.0059	-0.0175	0.0066		#VALUE!
Education Years	Both	Insulin resistance	Male	-0.3418	0.0897	-3.8085	0.0001	0.2384	0.0547	0.9912	0.0059	0.0005	0.0064	significant	#VALUE!
Education Years	Female	Insulin resistance	age/sex-adj	-0.3057	0.066	-4.6321	3.6203e-06	0.0685	0.0128	1.0029	0.0066	-0.0129	0.0056	significant	#VALUE!
Education Years	Female	Insulin resistance	Both	-0.3717	0.0781	-4.7585	1.9507e-06	0.2273	0.0356	0.9938	0.0063	-0.0128	0.006	significant	#VALUE!
Education Years	Female	Insulin resistance	Female	-0.2662	0.0869	-3.0629	0.0022	0.2835	0.063	0.9919	0.0059	-0.0235	0.0062		#VALUE!
Education Years	Female	Insulin resistance	Male	-0.4405	0.0971	-4.5373	5.6989e-06	0.2391	0.0549	0.9912	0.0059	0.0063	0.0054	significant	#VALUE!
Education Years	Male	Insulin resistance	age/sex-adj	-0.3234	0.0699	-4.6264	3.7208e-06	0.0676	0.0128	1.0035	0.0066	-0.0063	0.0045	significant	#VALUE!
Education Years	Male	Insulin resistance	Both	-0.2508	0.0839	-2.9882	0.0028	0.2272	0.0354	0.9937	0.0064	-0.0069	0.0059		#VALUE!
Education Years	Male	Insulin resistance	Female	-0.2639	0.1028	-2.5661	0.0103	0.2828	0.0628	0.992	0.0059	-0.0034	0.0058		#VALUE!
Education Years	Male	Insulin resistance	Male	-0.2133	0.1052	-2.0283	0.0425	0.2396	0.0549	0.9911	0.0059	-0.0055	0.0057		#VALUE!
Insomnia	Both	Fasting glucose	age/sex-adj	0.1581	0.0784	2.0178	0.0436	0.047	0.0046	1.004	0.0068	-0.0019	0.005		#VALUE!
Insomnia	Both	Fasting glucose	BMI-adj	0.2407	0.0704	3.4176	0.0006	0.0466	0.0049	1.0049	0.007	-0.008	0.0048		#VALUE!
Insomnia	Both	Fasting glucose	Both	0.201	0.0587	3.4253	0.0006	0.0467	0.005	1.0048	0.0079	-0.0103	0.0059		#VALUE!
Insomnia	Both	Fasting glucose	Female	0.1834	0.0729	2.515	0.0119	0.0466	0.005	1.0051	0.0078	-0.0076	0.0054		#VALUE!
Insomnia	Both	Fasting glucose	Male	0.2073	0.0686	3.0214	0.0025	0.0466	0.005	1.005	0.0078	-0.0078	0.0054		#VALUE!
Insomnia	Female	Fasting glucose	age/sex-adj	0.194	0.1114	1.7422	0.0815	0.0483	0.0084	1.0038	0.0065	0.0008	0.005		#VALUE!
Insomnia	Female	Fasting glucose	BMI-adj	0.3444	0.0994	3.4639	0.0005	0.0488	0.0086	1.0035	0.0069	-0.0065	0.0046		#VALUE!
Insomnia	Female	Fasting glucose	Both	0.2216	0.0811	2.7312	0.0063	0.0452	0.009	1.0069	0.0071	-0.0067	0.0051		#VALUE!
Insomnia	Female	Fasting glucose	Female	0.1767	0.0989	1.7858	0.0741	0.0452	0.0091	1.0069	0.0072	-0.0045	0.0051		#VALUE!
Insomnia	Female	Fasting glucose	Male	0.2489	0.0941	2.6445	0.0082	0.0448	0.009	1.0073	0.0071	-0.0051	0.0048		#VALUE!
Insomnia	Male	Fasting glucose	age/sex-adj	0.0931	0.096	0.9703	0.3319	0.0601	0.0097	0.994	0.0078	-0.0034	0.0044		#VALUE!
Insomnia	Male	Fasting glucose	BMI-adj	0.09	0.0899	1.0008	0.3169	0.0592	0.0097	0.9947	0.0074	-0.0045	0.0047		#VALUE!
Insomnia	Male	Fasting glucose	Both	0.1652	0.0772	2.1412	0.0323	0.057	0.0099	0.9979	0.0081	-0.0083	0.0059		#VALUE!
Insomnia	Male	Fasting glucose	Female	0.1812	0.0916	1.9788	0.0478	0.0568	0.0097	0.9982	0.0081	-0.0066	0.0052		#VALUE!
Insomnia	Male	Fasting glucose	Male	0.1439	0.0888	1.6204	0.1051	0.0576	0.0099	0.9971	0.0081	-0.0059	0.0055		#VALUE!
Insomnia	Both	Fasting insulin	age/sex-adj	0.1574	0.099	1.5893	0.112	0.0474	0.0045	1.0032	0.0068	-0.0002	0.005		#VALUE!
Insomnia	Both	Fasting insulin	BMI-adj	0.2226	0.0758	2.9356	0.0033	0.0467	0.0049	1.0047	0.007	-0.0048	0.0048		#VALUE!
Insomnia	Both	Fasting insulin	Both	0.1132	0.0696	1.6263	0.1039	0.0468	0.0048	1.0043	0.0075	-0.0026	0.0053		#VALUE!
Insomnia	Both	Fasting insulin	Female	0.115	0.0936	1.2284	0.2193	0.0468	0.0048	1.0043	0.0076	0.0011	0.0051		#VALUE!
Insomnia	Both	Fasting insulin	Male	0.0902	0.0832	1.0847	0.2781	0.0461	0.0048	1.0059	0.0076	-0.0046	0.0048		#VALUE!
Insomnia	Female	Fasting insulin	age/sex-adj	0.0298	0.1258	0.2366	0.8129	0.0488	0.0084	1.0033	0.0066	0.0058	0.0047		#VALUE!
Insomnia	Female	Fasting insulin	BMI-adj	0.2144	0.0953	2.2491	0.0245	0.0489	0.0085	1.0035	0.0069	-0.0026	0.0046		#VALUE!
Insomnia	Female	Fasting insulin	Both	0.1422	0.0886	1.6049	0.1085	0.0445	0.0091	1.0077	0.0073	-0.001	0.0052		#VALUE!
Insomnia	Female	Fasting insulin	Female	0.1607	0.1193	1.3463	0.1782	0.0446	0.009	1.0074	0.0072	0.0008	0.0052		#VALUE!
Insomnia	Female	Fasting insulin	Male	0.0735	0.1034	0.7109	0.4771	0.0445	0.0092	1.0079	0.0072	-0.0008	0.0047		#VALUE!
Insomnia	Male	Fasting insulin	age/sex-adj	0.2702	0.1276	2.1169	0.0343	0.0589	0.0096	0.9953	0.0077	-0.0066	0.0051		#VALUE!
Insomnia	Male	Fasting insulin	BMI-adj	0.1924	0.1003	1.9179	0.0551	0.0592	0.0097	0.9947	0.0074	-0.004	0.0048		#VALUE!
Insomnia	Male	Fasting insulin	Both	0.0711	0.0946	0.7516	0.4523	0.0578	0.01	0.9967	0.0084	-0.0026	0.0053		#VALUE!
Insomnia	Male	Fasting insulin	Female	0.0556	0.1196	0.465	0.642	0.0578	0.01	0.9968	0.0085	0.0009	0.0051		#VALUE!
Insomnia	Male	Fasting insulin	Male	0.0969	0.1188	0.8153	0.4149	0.0577	0.01	0.9968	0.0084	-0.0059	0.0051		#VALUE!
Insomnia	Both	Insulin resistance	age/sex-adj	0.2055	0.1033	1.9885	0.0468	0.0475	0.0046	1.003	0.0069	-0.0002	0.005		#VALUE!
Insomnia	Both	Insulin resistance	Both	0.0315	0.1159	0.2718	0.7857	0.0485	0.0056	1.0061	0.009	0.0022	0.005		#VALUE!
Insomnia	Both	Insulin resistance	Female	0.1204	0.1428	0.8429	0.3993	0.0485	0.0055	1.0059	0.009	-0.0053	0.005		#VALUE!
Insomnia	Both	Insulin resistance	Male	-0.0504	0.1468	-0.343	0.7316	0.0489	0.0056	1.0052	0.009	0.0077	0.0049		#VALUE!
Insomnia	Female	Insulin resistance	age/sex-adj	0.1082	0.1293	0.837	0.4026	0.0485	0.0083	1.0037	0.0066	0.0053	0.0049		#VALUE!
Insomnia	Female	Insulin resistance	Both	-0.0431	0.1426	-0.3025	0.7623	0.0509	0.0101	1.004	0.0093	0.0033	0.0047		#VALUE!
Insomnia	Female	Insulin resistance	Female	0.0402	0.1816	0.2216	0.8246	0.0512	0.0102	1.0034	0.0093	-0.0033	0.0048		#VALUE!
Insomnia	Female	Insulin resistance	Male	-0.1092	0.1756	-0.6218	0.5341	0.0513	0.0103	1.0035	0.0094	0.0074	0.0046		#VALUE!
Insomnia	Male	Insulin resistance	age/sex-adj	0.28	0.1365	2.0511	0.0403	0.059	0.0096	0.9951	0.0078	-0.006	0.0049		#VALUE!
Insomnia	Male	Insulin resistance	Both	0.1018	0.1594	0.6384	0.5232	0.0544	0.0109	1.0043	0.0097	7.3788e-05	0.0053		#VALUE!
Insomnia	Male	Insulin resistance	Female	0.1881	0.1882	0.9993	0.3176	0.0541	0.0109	1.0048	0.0098	-0.004	0.0052		#VALUE!
Insomnia	Male	Insulin resistance	Male	0.0134	0.2037	0.0656	0.9477	0.0552	0.0108	1.0036	0.0096	0.0034	0.005		#VALUE!
Major depressive disorder (MDD)	Both	Fasting glucose	age/sex-adj	-0.0452	0.0792	-0.5705	0.5683	0.0939	0.0198	0.9903	0.0081	0.0004	0.0049		#VALUE!
Major depressive disorder (MDD)	Both	Fasting glucose	BMI-adj	-0.0317	0.0675	-0.4694	0.6388	0.0983	0.0188	0.9981	0.0095	-0.0054	0.0043		#VALUE!
Major depressive disorder (MDD)	Both	Fasting glucose	Both	0.0615	0.0517	1.1887	0.2346	0.1376	0.0225	0.9918	0.0141	-0.0106	0.0047		#VALUE!
Major depressive disorder (MDD)	Both	Fasting glucose	Female	0.0323	0.0673	0.4795	0.6316	0.1472	0.0307	0.978	0.0114	-0.0047	0.005		#VALUE!
Major depressive disorder (MDD)	Both	Fasting glucose	Male	0.0814	0.0636	1.2797	0.2006	0.1632	0.0285	0.9837	0.0093	-0.01	0.0043		#VALUE!
Major depressive disorder (MDD)	Female	Fasting glucose	age/sex-adj	-0.0012	0.0889	-0.0138	0.989	0.1412	0.0215	0.9783	0.0072	0.0027	0.0046		#VALUE!
Major depressive disorder (MDD)	Female	Fasting glucose	BMI-adj	-0.0351	0.0722	-0.4869	0.6263	0.138	0.0205	0.9797	0.0069	-0.0034	0.0042		#VALUE!
Major depressive disorder (MDD)	Female	Fasting glucose	Both	0.059	0.0643	0.9184	0.3584	0.1398	0.0228	0.9795	0.0076	-0.0072	0.0049		#VALUE!
Major depressive disorder (MDD)	Female	Fasting glucose	Female	0.1002	0.0778	1.2878	0.1978	0.139	0.023	0.98	0.0076	-0.0088	0.0049		#VALUE!
Major depressive disorder (MDD)	Female	Fasting glucose	Male	0.0034	0.0752	0.0448	0.9643	0.1404	0.0228	0.9792	0.0076	-0.0008	0.0045		#VALUE!
Major depressive disorder (MDD)	Male	Fasting glucose	age/sex-adj	-0.0768	0.147	-0.5223	0.6014	0.0599	0.0255	1.0222	0.0063	-0.0025	0.0043		#VALUE!
Major depressive disorder (MDD)	Male	Fasting glucose	BMI-adj	-0.0235	0.131	-0.1797	0.8574	0.0644	0.0275	1.0206	0.0069	-0.0045	0.0041		#VALUE!
Major depressive disorder (MDD)	Male	Fasting glucose	Both	0.0505	0.091	0.5548	0.579	0.0801	0.0299	1.014	0.0077	-0.0092	0.0048		#VALUE!
Major depressive disorder (MDD)	Male	Fasting glucose	Female	-0.1027	0.1204	-0.8524	0.394	0.08	0.0297	1.0139	0.0076	0.0026	0.005		#VALUE!
Major depressive disorder (MDD)	Male	Fasting glucose	Male	0.2151	0.12	1.7927	0.073	0.0764	0.03	1.0154	0.0077	-0.0161	0.0041		#VALUE!
Major depressive disorder (MDD)	Both	Fasting insulin	age/sex-adj	0.0937	0.1203	0.7788	0.4361	0.0708	0.0119	1.0008	0.006	-0.0031	0.0052		#VALUE!
Major depressive disorder (MDD)	Both	Fasting insulin	BMI-adj	0.0242	0.0955	0.253	0.8002	0.0685	0.0099	1.0163	0.0067	-0.0045	0.0051		#VALUE!
Major depressive disorder (MDD)	Both	Fasting insulin	Both	-0.0613	0.0782	-0.7836	0.4333	0.0939	0.0102	1.0242	0.0073	0.0054	0.0053		#VALUE!
Major depressive disorder (MDD)	Both	Fasting insulin	Female	-0.1308	0.1059	-1.2354	0.2167	0.0931	0.0161	1.0096	0.0071	0.0103	0.0049		#VALUE!
Major depressive disorder (MDD)	Both	Fasting insulin	Male	0.0144	0.0945	0.1527	0.8786	0.1304	0.0185	0.9874	0.0066	-0.003	0.005		#VALUE!
Major depressive disorder (MDD)	Female	Fasting insulin	age/sex-adj	0.1251	0.1212	1.0324	0.3019	0.1408	0.0217	0.9786	0.0071	-3.7158e-05	0.0052		#VALUE!
Major depressive disorder (MDD)	Female	Fasting insulin	BMI-adj	0.0148	0.1096	0.135	0.8926	0.1378	0.0205	0.9798	0.0069	-0.0037	0.0055		#VALUE!
Major depressive disorder (MDD)	Female	Fasting insulin	Both	-0.0792	0.0887	-0.8927	0.372	0.1401	0.0224	0.9791	0.0074	0.0045	0.0056		#VALUE!
Major depressive disorder (MDD)	Female	Fasting insulin	Female	-0.0497	0.1113	-0.4462	0.6554	0.1406	0.0224	0.9788	0.0074	0.0047	0.0052		#VALUE!
Major depressive disorder (MDD)	Female	Fasting insulin	Male	-0.0999	0.1034	-0.9668	0.3337	0.1409	0.0226	0.9787	0.0074	0.0016	0.005		#VALUE!
Major depressive disorder (MDD)	Male	Fasting insulin	age/sex-adj	-0.0759	0.2242	-0.3384	0.7351	0.0591	0.0259	1.0225	0.0064	-0.004	0.0046		#VALUE!
Major depressive disorder (MDD)	Male	Fasting insulin	BMI-adj	-0.0513	0.1694	-0.3028	0.7621	0.0645	0.0275	1.0206	0.0069	-0.0037	0.0046		#VALUE!
Major depressive disorder (MDD)	Male	Fasting insulin	Both	-0.0891	0.131	-0.6804	0.4962	0.0781	0.0297	1.0148	0.0074	0.0028	0.0051		#VALUE!
Major depressive disorder (MDD)	Male	Fasting insulin	Female	-0.3719	0.1918	-1.9389	0.0525	0.0817	0.0297	1.0134	0.0074	0.0123	0.0052		#VALUE!
Major depressive disorder (MDD)	Male	Fasting insulin	Male	0.2171	0.168	1.2924	0.1962	0.0748	0.0296	1.016	0.0073	-0.0087	0.0047		#VALUE!
Major depressive disorder (MDD)	Both	Insulin resistance	age/sex-adj	0.1024	0.1235	0.8288	0.4072	0.0683	0.0126	1.0028	0.0065	-0.005	0.0052		#VALUE!
Major depressive disorder (MDD)	Both	Insulin resistance	Both	0.0118	0.125	0.0944	0.9248	0.2272	0.0354	0.9939	0.0063	0.0052	0.0051		#VALUE!
Major depressive disorder (MDD)	Both	Insulin resistance	Female	0.0343	0.1471	0.233	0.8158	0.2814	0.0632	0.9922	0.0059	0.0028	0.0044		#VALUE!
Major depressive disorder (MDD)	Both	Insulin resistance	Male	-0.0233	0.1715	-0.136	0.8918	0.2398	0.0545	0.9911	0.0058	0.0052	0.0052		#VALUE!
Major depressive disorder (MDD)	Female	Insulin resistance	age/sex-adj	0.1517	0.1212	1.2513	0.2108	0.1417	0.0214	0.978	0.0071	-0.0011	0.005		#VALUE!
Major depressive disorder (MDD)	Female	Insulin resistance	Both	-0.031	0.1426	-0.2175	0.8278	0.1398	0.0245	0.9785	0.009	0.0049	0.0054		#VALUE!
Major depressive disorder (MDD)	Female	Insulin resistance	Female	-0.0282	0.1616	-0.1743	0.8616	0.1394	0.0245	0.9786	0.009	0.0056	0.0047		#VALUE!
Major depressive disorder (MDD)	Female	Insulin resistance	Male	-0.0296	0.1947	-0.1521	0.8791	0.1401	0.0246	0.9782	0.0091	0.0017	0.0055		#VALUE!
Major depressive disorder (MDD)	Male	Insulin resistance	age/sex-adj	-0.0947	0.2355	-0.4023	0.6875	0.0595	0.0263	1.0224	0.0065	-0.005	0.0048		#VALUE!
Major depressive disorder (MDD)	Male	Insulin resistance	Both	0.061	0.2132	0.2861	0.7748	0.0789	0.0313	1.0144	0.0097	0.0029	0.0044		#VALUE!
Major depressive disorder (MDD)	Male	Insulin resistance	Female	0.1298	0.2501	0.5191	0.6037	0.078	0.0314	1.0147	0.0097	-0.0005	0.0043		#VALUE!
Major depressive disorder (MDD)	Male	Insulin resistance	Male	-0.0683	0.2942	-0.2323	0.8163	0.0797	0.0315	1.0139	0.0096	0.0056	0.0046		#VALUE!
Migraine	Both	Fasting glucose	age/sex-adj	-0.1813	0.08	-2.2652	0.0235	0.0362	0.0033	1.027	0.0082	0.0172	0.005		#VALUE!
Migraine	Both	Fasting glucose	BMI-adj	-0.1205	0.0688	-1.7522	0.0797	0.0361	0.0033	1.0267	0.0082	0.0131	0.0049		#VALUE!
Migraine	Both	Fasting glucose	Both	-0.0492	0.0499	-0.9864	0.3239	0.036	0.0034	1.028	0.0082	0.0137	0.0049		#VALUE!
Migraine	Both	Fasting glucose	Female	0.0075	0.0619	0.1219	0.903	0.0358	0.0034	1.0283	0.0083	0.0069	0.0051		#VALUE!
Migraine	Both	Fasting glucose	Male	-0.114	0.0599	-1.9041	0.0569	0.036	0.0034	1.0278	0.0083	0.0134	0.0047		#VALUE!
Migraine	Female	Fasting glucose	age/sex-adj	-0.0142	0.0287	-0.4932	0.6219	0.0594	0.0074	1.0385	0.0092	0.004	0.0029		#VALUE!
Migraine	Female	Fasting glucose	BMI-adj	-0.0256	0.029	-0.8834	0.377	0.0594	0.0075	1.0387	0.0093	0.0048	0.0033		#VALUE!
Migraine	Female	Fasting glucose	Both	-0.0016	0.0233	-0.0695	0.9446	0.0595	0.0076	1.0383	0.0093	0.0015	0.0035		#VALUE!
Migraine	Female	Fasting glucose	Female	0.0175	0.0274	0.6392	0.5227	0.0593	0.0076	1.0386	0.0093	-0.0024	0.0032		#VALUE!
Migraine	Female	Fasting glucose	Male	-0.0229	0.0279	-0.8189	0.4129	0.0597	0.0076	1.038	0.0093	0.0047	0.0032		#VALUE!
Migraine	Male	Fasting glucose	age/sex-adj	-0.0625	0.0483	-1.2924	0.1962	0.0442	0.0177	1.017	0.0082	0.0029	0.0025		#VALUE!
Migraine	Male	Fasting glucose	BMI-adj	-0.0229	0.0438	-0.5212	0.6022	0.044	0.0176	1.0172	0.0081	0.0011	0.0027		#VALUE!
Migraine	Male	Fasting glucose	Both	-0.0009	0.0346	-0.0267	0.9787	0.0461	0.0171	1.0156	0.0079	-0.0012	0.0029		#VALUE!
Migraine	Male	Fasting glucose	Female	-0.0211	0.0433	-0.4879	0.6256	0.0463	0.0171	1.0154	0.0078	5.1022e-05	0.0029		#VALUE!
Migraine	Male	Fasting glucose	Male	0.0225	0.0418	0.5393	0.5897	0.0454	0.0171	1.016	0.0078	-0.002	0.0027		#VALUE!
Migraine	Both	Fasting insulin	age/sex-adj	-0.0637	0.0829	-0.7683	0.4423	0.0363	0.0033	1.0264	0.0081	0.0075	0.0054		#VALUE!
Migraine	Both	Fasting insulin	BMI-adj	-0.0862	0.08	-1.0772	0.2814	0.0361	0.0033	1.0267	0.0081	0.0086	0.0056		#VALUE!
Migraine	Both	Fasting insulin	Both	-0.0407	0.0693	-0.5877	0.5567	0.0359	0.0034	1.0282	0.0081	0.0103	0.0062		#VALUE!
Migraine	Both	Fasting insulin	Female	0.0499	0.0844	0.5915	0.5542	0.0358	0.0034	1.0286	0.0082	0.0066	0.0055		#VALUE!
Migraine	Both	Fasting insulin	Male	-0.1223	0.0783	-1.5626	0.1181	0.0359	0.0034	1.0285	0.0081	0.0075	0.0057		#VALUE!
Migraine	Female	Fasting insulin	age/sex-adj	0.0152	0.0378	0.4022	0.6875	0.0594	0.0074	1.0385	0.0092	-0.0005	0.0029		#VALUE!
Migraine	Female	Fasting insulin	BMI-adj	0.0164	0.031	0.529	0.5968	0.0594	0.0075	1.0387	0.0093	-0.0013	0.0029		#VALUE!
Migraine	Female	Fasting insulin	Both	-0.014	0.0262	-0.5342	0.5932	0.0595	0.0076	1.0384	0.0093	0.0006	0.0031		#VALUE!
Migraine	Female	Fasting insulin	Female	0.0009	0.0354	0.0257	0.9795	0.0596	0.0076	1.0383	0.0094	3.5555e-05	0.003		#VALUE!
Migraine	Female	Fasting insulin	Male	-0.0326	0.0335	-0.9712	0.3314	0.0598	0.0076	1.038	0.0094	0.0012	0.0029		#VALUE!
Migraine	Male	Fasting insulin	age/sex-adj	-0.029	0.0678	-0.4269	0.6694	0.0442	0.0177	1.017	0.0082	0.0017	0.0028		#VALUE!
Migraine	Male	Fasting insulin	BMI-adj	-0.0261	0.0564	-0.463	0.6433	0.044	0.0176	1.0172	0.0081	0.0007	0.0028		#VALUE!
Migraine	Male	Fasting insulin	Both	-0.0425	0.042	-1.01	0.3125	0.0449	0.0172	1.0164	0.0079	0.0016	0.0027		#VALUE!
Migraine	Male	Fasting insulin	Female	-0.0765	0.0581	-1.3171	0.1878	0.0451	0.0174	1.0162	0.008	0.0026	0.0026		#VALUE!
Migraine	Male	Fasting insulin	Male	-0.0003	0.0553	-0.0062	0.9951	0.0448	0.017	1.0164	0.0078	-0.0005	0.0028		#VALUE!
Migraine	Both	Insulin resistance	age/sex-adj	-0.102	0.0856	-1.1912	0.2336	0.0363	0.0033	1.0264	0.0082	0.0084	0.0053		#VALUE!
Migraine	Both	Insulin resistance	Both	0.1565	0.1297	1.2071	0.2274	0.0336	0.0037	1.041	0.0108	-0.0049	0.0058		#VALUE!
Migraine	Both	Insulin resistance	Female	0.3246	0.1479	2.1951	0.0282	0.0336	0.0037	1.0412	0.0108	-0.0079	0.0058		#VALUE!
Migraine	Both	Insulin resistance	Male	-0.051	0.1771	-0.2882	0.7732	0.0336	0.0037	1.0412	0.0109	0.0008	0.0061		#VALUE!
Migraine	Female	Insulin resistance	age/sex-adj	0.0208	0.0396	0.5252	0.5994	0.0594	0.0074	1.0386	0.0092	-0.0009	0.0029		#VALUE!
Migraine	Female	Insulin resistance	Both	-0.0087	0.0537	-0.1626	0.8708	0.0603	0.0086	1.0379	0.0115	-0.0022	0.0033		#VALUE!
Migraine	Female	Insulin resistance	Female	0.0103	0.0642	0.1599	0.8729	0.0601	0.0086	1.0384	0.0115	-0.0013	0.0034		#VALUE!
Migraine	Female	Insulin resistance	Male	-0.0326	0.069	-0.4728	0.6363	0.0606	0.0086	1.0375	0.0117	-0.0014	0.0032		#VALUE!
Migraine	Male	Insulin resistance	age/sex-adj	-0.0365	0.0657	-0.5554	0.5786	0.0441	0.0177	1.017	0.0082	0.0024	0.0027		#VALUE!
Migraine	Male	Insulin resistance	Both	0.1824	0.1106	1.6488	0.0992	0.0422	0.0189	1.0181	0.0102	-0.0083	0.0033		#VALUE!
Migraine	Male	Insulin resistance	Female	0.1735	0.1287	1.3477	0.1778	0.043	0.0188	1.0179	0.0102	-0.0072	0.0036		#VALUE!
Migraine	Male	Insulin resistance	Male	0.1432	0.1437	0.9962	0.3191	0.0422	0.0188	1.0182	0.0102	-0.0043	0.0034		#VALUE!
Neuroticism	Both	Fasting glucose	age/sex-adj	0.0077	0.0572	0.1354	0.8923	0.1014	0.0085	1.002	0.0116	0.0075	0.0052		#VALUE!
Neuroticism	Both	Fasting glucose	BMI-adj	0.0257	0.0487	0.527	0.5982	0.1011	0.0084	1.0036	0.0115	0.002	0.0054		#VALUE!
Neuroticism	Both	Fasting glucose	Both	0.0401	0.0348	1.1511	0.2497	0.1006	0.0089	1.0053	0.0133	-0.0014	0.0062		#VALUE!
Neuroticism	Both	Fasting glucose	Female	0.0117	0.0425	0.2763	0.7823	0.1011	0.0089	1.0038	0.0132	-0.0058	0.0058		#VALUE!
Neuroticism	Both	Fasting glucose	Male	0.0578	0.0469	1.2321	0.2179	0.1006	0.0089	1.0052	0.0133	0.0059	0.0056		#VALUE!
Neuroticism	Female	Fasting glucose	age/sex-adj	0.0425	0.0677	0.6286	0.5296	0.1058	0.0099	0.9983	0.0084	0.0054	0.0049		#VALUE!
Neuroticism	Female	Fasting glucose	BMI-adj	0.0346	0.0599	0.5786	0.5629	0.1056	0.0102	0.9986	0.0085	0.0025	0.0048		#VALUE!
Neuroticism	Female	Fasting glucose	Both	0.0057	0.0431	0.1317	0.8952	0.1047	0.0105	1.0002	0.0093	0.0054	0.0053		#VALUE!
Neuroticism	Female	Fasting glucose	Female	-0.0293	0.0534	-0.5488	0.5832	0.1052	0.0105	0.9995	0.0093	0.0002	0.0053		#VALUE!
Neuroticism	Female	Fasting glucose	Male	0.0423	0.0584	0.7244	0.4688	0.1051	0.0104	0.9995	0.0093	0.0083	0.005		#VALUE!
Neuroticism	Male	Fasting glucose	age/sex-adj	-0.0296	0.0743	-0.398	0.6906	0.1018	0.0142	1.007	0.0113	0.0056	0.0052		#VALUE!
Neuroticism	Male	Fasting glucose	BMI-adj	0.0084	0.0634	0.1332	0.8941	0.1025	0.0142	1.0066	0.0111	0.001	0.0052		#VALUE!
Neuroticism	Male	Fasting glucose	Both	0.0681	0.0472	1.4414	0.1495	0.1003	0.0152	1.0101	0.013	-0.0068	0.0061		#VALUE!
Neuroticism	Male	Fasting glucose	Female	0.0497	0.0586	0.8482	0.3963	0.1003	0.0152	1.0102	0.013	-0.0082	0.0056		#VALUE!
Neuroticism	Male	Fasting glucose	Male	0.0655	0.0554	1.182	0.2372	0.1004	0.0151	1.01	0.013	0.0007	0.0054		#VALUE!
Neuroticism	Both	Fasting insulin	age/sex-adj	0.0657	0.079	0.8316	0.4056	0.1015	0.0085	1.0018	0.0116	-0.0022	0.0055		#VALUE!
Neuroticism	Both	Fasting insulin	BMI-adj	0.0551	0.0642	0.8575	0.3912	0.1011	0.0084	1.0035	0.0115	-0.0065	0.0052		#VALUE!
Neuroticism	Both	Fasting insulin	Both	0.0666	0.0534	1.2479	0.2121	0.1013	0.0088	1.0029	0.0127	-0.0065	0.0058		#VALUE!
Neuroticism	Both	Fasting insulin	Female	0.0126	0.0605	0.2087	0.8347	0.1014	0.0088	1.0027	0.0128	-0.0066	0.0052		#VALUE!
Neuroticism	Both	Fasting insulin	Male	0.1159	0.0657	1.7634	0.0778	0.1016	0.0087	1.0021	0.0127	-0.0027	0.0059		#VALUE!
Neuroticism	Female	Fasting insulin	age/sex-adj	0.0718	0.0895	0.802	0.4225	0.1063	0.0099	0.9976	0.0084	0.0029	0.0047		#VALUE!
Neuroticism	Female	Fasting insulin	BMI-adj	0.0748	0.0781	0.9579	0.3381	0.1057	0.0102	0.9985	0.0085	0.0005	0.0047		#VALUE!
Neuroticism	Female	Fasting insulin	Both	0.0734	0.0653	1.1241	0.261	0.106	0.0103	0.9983	0.009	-0.003	0.0052		#VALUE!
Neuroticism	Female	Fasting insulin	Female	-0.0085	0.0767	-0.1106	0.9119	0.106	0.0104	0.9982	0.009	-4.6155e-05	0.0049		#VALUE!
Neuroticism	Female	Fasting insulin	Male	0.1496	0.0809	1.8501	0.0643	0.1065	0.0104	0.9977	0.0089	-0.0045	0.0054		#VALUE!
Neuroticism	Male	Fasting insulin	age/sex-adj	0.0805	0.1028	0.7835	0.4333	0.1011	0.0142	1.008	0.0113	-0.0069	0.0057		#VALUE!
Neuroticism	Male	Fasting insulin	BMI-adj	0.0546	0.0833	0.6551	0.5124	0.1024	0.0142	1.0067	0.0111	-0.0105	0.0055		#VALUE!
Neuroticism	Male	Fasting insulin	Both	0.0706	0.0693	1.019	0.3082	0.1013	0.015	1.0081	0.0127	-0.007	0.0058		#VALUE!
Neuroticism	Male	Fasting insulin	Female	0.0456	0.0787	0.5791	0.5625	0.1009	0.0151	1.0088	0.0127	-0.0098	0.0051		#VALUE!
Neuroticism	Male	Fasting insulin	Male	0.0922	0.0852	1.0825	0.279	0.1012	0.0149	1.0084	0.0126	-8.2978e-06	0.0058		#VALUE!
Neuroticism	Both	Insulin resistance	age/sex-adj	0.105	0.0899	1.1683	0.2427	0.1015	0.0086	1.0019	0.0117	-0.0053	0.0062		#VALUE!
Neuroticism	Both	Insulin resistance	Both	-0.0542	0.0825	-0.6575	0.5108	0.1033	0.01	1.0036	0.017	0.0048	0.0059		#VALUE!
Neuroticism	Both	Insulin resistance	Female	-0.1196	0.107	-1.1171	0.264	0.103	0.01	1.0043	0.017	0.0044	0.0063		#VALUE!
Neuroticism	Both	Insulin resistance	Male	0.0366	0.1238	0.2952	0.7679	0.1031	0.0099	1.0041	0.0169	0.0019	0.0061		#VALUE!
Neuroticism	Female	Insulin resistance	age/sex-adj	0.1244	0.0991	1.2548	0.2095	0.1063	0.01	0.9977	0.0083	0.0005	0.0051		#VALUE!
Neuroticism	Female	Insulin resistance	Both	-0.11	0.1042	-1.0556	0.2912	0.1089	0.0118	0.995	0.0116	0.0095	0.0053		#VALUE!
Neuroticism	Female	Insulin resistance	Female	-0.1741	0.1432	-1.216	0.224	0.109	0.0117	0.9945	0.0116	0.0073	0.0056		#VALUE!
Neuroticism	Female	Insulin resistance	Male	-0.0153	0.1486	-0.1032	0.9178	0.1085	0.0117	0.9954	0.0116	0.006	0.0054		#VALUE!
Neuroticism	Male	Insulin resistance	age/sex-adj	0.1125	0.1186	0.9489	0.3427	0.1012	0.0143	1.0078	0.0115	-0.0091	0.0064		#VALUE!
Neuroticism	Male	Insulin resistance	Both	0.0072	0.1024	0.0704	0.9438	0.1037	0.0169	1.0097	0.0165	-0.0027	0.0057		#VALUE!
Neuroticism	Male	Insulin resistance	Female	-0.0487	0.119	-0.4093	0.6823	0.1028	0.0169	1.011	0.0165	-0.0016	0.0056		#VALUE!
Neuroticism	Male	Insulin resistance	Male	0.0796	0.158	0.5035	0.6146	0.1038	0.0168	1.0095	0.0164	-0.0029	0.006		#VALUE!
Obsessive compulsive disorder (OCD)	Both	Fasting glucose	age/sex-adj	-0.1058	0.1009	-1.0488	0.2943	0.3269	0.0516	0.9911	0.0068	0.0002	0.0045		#VALUE!
Obsessive compulsive disorder (OCD)	Both	Fasting glucose	BMI-adj	-0.0892	0.0864	-1.0317	0.3022	0.3295	0.051	0.9911	0.0066	0.0018	0.0044		#VALUE!
Obsessive compulsive disorder (OCD)	Both	Fasting glucose	Both	-0.0764	0.0701	-1.0912	0.2752	0.3176	0.0524	0.9934	0.0068	0.0014	0.0054		#VALUE!
Obsessive compulsive disorder (OCD)	Both	Fasting glucose	Female	-0.0477	0.0916	-0.5208	0.6025	0.3181	0.0523	0.9933	0.0068	-0.0023	0.0055		#VALUE!
Obsessive compulsive disorder (OCD)	Both	Fasting glucose	Male	-0.0964	0.0838	-1.1502	0.2501	0.3179	0.0527	0.9934	0.0068	0.0046	0.0045		#VALUE!
Obsessive compulsive disorder (OCD)	Female	Fasting glucose	age/sex-adj	-0.1877	0.155	-1.2106	0.226	0.324	0.0878	0.9915	0.0079	-0.0003	0.0055		#VALUE!
Obsessive compulsive disorder (OCD)	Female	Fasting glucose	BMI-adj	-0.1719	0.1259	-1.3652	0.1722	0.3186	0.0873	0.9916	0.0078	0.001	0.0054		#VALUE!
Obsessive compulsive disorder (OCD)	Female	Fasting glucose	Both	-0.0675	0.1089	-0.6201	0.5352	0.3217	0.0889	0.9921	0.0083	-0.0018	0.0062		#VALUE!
Obsessive compulsive disorder (OCD)	Female	Fasting glucose	Female	-0.0625	0.1277	-0.4894	0.6245	0.3273	0.0888	0.9914	0.0082	-0.0035	0.0061		#VALUE!
Obsessive compulsive disorder (OCD)	Female	Fasting glucose	Male	-0.041	0.119	-0.3445	0.7305	0.3246	0.0888	0.9918	0.0082	7.0324e-05	0.0056		#VALUE!
Obsessive compulsive disorder (OCD)	Male	Fasting glucose	age/sex-adj	-0.1534	0.2376	-0.6458	0.5184	0.1452	0.118	1.0046	0.0077	-0.0006	0.0054		#VALUE!
Obsessive compulsive disorder (OCD)	Male	Fasting glucose	BMI-adj	0.1321	0.1983	0.6662	0.5053	0.1493	0.121	1.0045	0.0074	-0.0054	0.0051		#VALUE!
Obsessive compulsive disorder (OCD)	Male	Fasting glucose	Both	0.0217	0.1472	0.1473	0.8829	0.154	0.1232	1.0038	0.0075	-0.0044	0.0055		#VALUE!
Obsessive compulsive disorder (OCD)	Male	Fasting glucose	Female	0.0889	0.194	0.4586	0.6466	0.1505	0.1233	1.0043	0.0075	-0.0048	0.0055		#VALUE!
Obsessive compulsive disorder (OCD)	Male	Fasting glucose	Male	-0.0833	0.1811	-0.46	0.6455	0.1473	0.1237	1.0044	0.0075	-0.0009	0.0052		#VALUE!
Obsessive compulsive disorder (OCD)	Both	Fasting insulin	age/sex-adj	-0.1153	0.1164	-0.9908	0.3218	0.3261	0.052	0.9912	0.0069	-0.003	0.0044		#VALUE!
Obsessive compulsive disorder (OCD)	Both	Fasting insulin	BMI-adj	-0.1407	0.0958	-1.4682	0.142	0.3296	0.0509	0.991	0.0066	-0.0034	0.0047		#VALUE!
Obsessive compulsive disorder (OCD)	Both	Fasting insulin	Both	-0.1088	0.0799	-1.3608	0.1736	0.3282	0.0525	0.9911	0.0067	-0.0059	0.0047		#VALUE!
Obsessive compulsive disorder (OCD)	Both	Fasting insulin	Female	-0.1642	0.115	-1.4284	0.1532	0.3204	0.0523	0.9926	0.0067	-0.0089	0.0048		#VALUE!
Obsessive compulsive disorder (OCD)	Both	Fasting insulin	Male	-0.0331	0.0969	-0.3416	0.7327	0.3262	0.052	0.9916	0.0067	0.0007	0.0047		#VALUE!
Obsessive compulsive disorder (OCD)	Female	Fasting insulin	age/sex-adj	-0.1187	0.1672	-0.7097	0.4779	0.3226	0.0879	0.9916	0.008	-0.0021	0.0049		#VALUE!
Obsessive compulsive disorder (OCD)	Female	Fasting insulin	BMI-adj	-0.1666	0.1494	-1.1153	0.2647	0.3186	0.0873	0.9916	0.0078	-0.0007	0.0053		#VALUE!
Obsessive compulsive disorder (OCD)	Female	Fasting insulin	Both	-0.1443	0.1153	-1.2513	0.2108	0.3285	0.0887	0.9911	0.0081	5.6676e-05	0.0058		#VALUE!
Obsessive compulsive disorder (OCD)	Female	Fasting insulin	Female	-0.1564	0.1597	-0.9796	0.3273	0.3276	0.0887	0.9912	0.0081	-0.0061	0.0058		#VALUE!
Obsessive compulsive disorder (OCD)	Female	Fasting insulin	Male	-0.1022	0.1289	-0.7931	0.4277	0.3238	0.0889	0.9917	0.0082	0.0061	0.0053		#VALUE!
Obsessive compulsive disorder (OCD)	Male	Fasting insulin	age/sex-adj	-0.0701	0.2861	-0.245	0.8064	0.1489	0.1181	1.0043	0.0078	-0.0055	0.0052		#VALUE!
Obsessive compulsive disorder (OCD)	Male	Fasting insulin	BMI-adj	0.0087	0.2454	0.0356	0.9716	0.15	0.1211	1.0044	0.0074	-0.0077	0.0058		#VALUE!
Obsessive compulsive disorder (OCD)	Male	Fasting insulin	Both	0.0968	0.2083	0.4649	0.642	0.1625	0.1219	1.0031	0.0075	-0.0143	0.0062		#VALUE!
Obsessive compulsive disorder (OCD)	Male	Fasting insulin	Female	-0.0366	0.2405	-0.1522	0.8791	0.1568	0.1216	1.0036	0.0074	-0.013	0.0052		#VALUE!
Obsessive compulsive disorder (OCD)	Male	Fasting insulin	Male	0.2268	0.2755	0.8231	0.4104	0.1591	0.1214	1.0034	0.0074	-0.0069	0.006		#VALUE!
Obsessive compulsive disorder (OCD)	Both	Insulin resistance	age/sex-adj	-0.1174	0.1189	-0.9879	0.3232	0.3278	0.0518	0.9909	0.007	-0.0016	0.0044		#VALUE!
Obsessive compulsive disorder (OCD)	Both	Insulin resistance	Both	0.0265	0.1426	0.1857	0.8527	0.3238	0.0626	0.9937	0.0096	-0.0024	0.005		#VALUE!
Obsessive compulsive disorder (OCD)	Both	Insulin resistance	Female	-0.0392	0.1725	-0.2272	0.8203	0.3248	0.0624	0.9932	0.0094	-0.0032	0.0048		#VALUE!
Obsessive compulsive disorder (OCD)	Both	Insulin resistance	Male	0.0992	0.1773	0.5596	0.5757	0.3235	0.0619	0.9934	0.0094	-0.0002	0.0052		#VALUE!
Obsessive compulsive disorder (OCD)	Female	Insulin resistance	age/sex-adj	-0.1304	0.1695	-0.7692	0.4418	0.3216	0.0874	0.9918	0.008	-0.0003	0.005		#VALUE!
Obsessive compulsive disorder (OCD)	Female	Insulin resistance	Both	0.2104	0.1794	1.1724	0.2411	0.3509	0.0999	0.9903	0.0101	-0.0114	0.0052		#VALUE!
Obsessive compulsive disorder (OCD)	Female	Insulin resistance	Female	0.0881	0.2126	0.4141	0.6788	0.3548	0.0993	0.9896	0.0099	-0.0069	0.0048
Obsessive compulsive disorder (OCD)	Female	Insulin resistance	Male	0.315	0.2341	1.3453	0.1785	0.3585	0.0993	0.9891	0.01	-0.0094	0.0055
Obsessive compulsive disorder (OCD)	Male	Insulin resistance	age/sex-adj	-0.0811	0.2911	-0.2786	0.7806	0.156	0.1196	1.0036	0.0079	-0.0047	0.0053
Obsessive compulsive disorder (OCD)	Male	Insulin resistance	Both	-0.0912	0.3744	-0.2435	0.8076	0.1254	0.1324	1.0081	0.0091	0.0043	0.005
Obsessive compulsive disorder (OCD)	Male	Insulin resistance	Female	-0.2323	0.4591	-0.5059	0.6129	0.125	0.1328	1.008	0.0091	0.0006	0.0049
Obsessive compulsive disorder (OCD)	Male	Insulin resistance	Male	0.0917	0.4815	0.1905	0.8489	0.1259	0.1317	1.0081	0.009	0.0054	0.0049
Post-traumatic stress disorder	Both	Fasting glucose	age/sex-adj	0.2614	0.1635	1.5993	0.1098	0.1248	0.0536	0.9937	0.0064	-0.0087	0.0044
Post-traumatic stress disorder	Both	Fasting glucose	BMI-adj	0.1631	0.1497	1.0896	0.2759	0.1161	0.0534	0.995	0.0063	-0.0039	0.0046
Post-traumatic stress disorder	Both	Fasting glucose	Both	0.2289	0.1155	1.9818	0.0475	0.1212	0.0538	0.9947	0.0064	-0.0085	0.0047		nominally
Post-traumatic stress disorder	Both	Fasting glucose	Female	0.3994	0.1621	2.4641	0.0137	0.1245	0.0541	0.994	0.0064	-0.0152	0.0048		nominally
Post-traumatic stress disorder	Both	Fasting glucose	Male	0.0101	0.1321	0.0762	0.9393	0.1259	0.0536	0.9937	0.0064	0.0032	0.0046
Post-traumatic stress disorder	Female	Fasting glucose	age/sex-adj	0.1035	0.1203	0.8601	0.3897	0.4751	0.1256	0.9856	0.0064	-0.0059	0.0043
Post-traumatic stress disorder	Female	Fasting glucose	BMI-adj	0.13	0.1093	1.1898	0.2341	0.4623	0.1231	0.987	0.0061	-0.004	0.0045
Post-traumatic stress disorder	Female	Fasting glucose	Both	0.1504	0.0862	1.7447	0.081	0.4805	0.1305	0.9862	0.0068	-0.0073	0.0049
Post-traumatic stress disorder	Female	Fasting glucose	Female	0.219	0.1039	2.1081	0.035	0.4796	0.1294	0.9862	0.0068	-0.0091	0.0044		nominally
Post-traumatic stress disorder	Female	Fasting glucose	Male	0.0532	0.1049	0.5068	0.6123	0.4923	0.1289	0.9853	0.0068	-0.0011	0.0048
Post-traumatic stress disorder	Male	Fasting glucose	age/sex-adj	0.3408	0.3861	0.8826	0.3775	0.0677	0.0874	0.9965	0.0058	-0.0054	0.0044
Post-traumatic stress disorder	Male	Fasting glucose	BMI-adj	0.0539	0.2787	0.1934	0.8467	0.0552	0.0905	0.9977	0.0058	0.0004	0.0041
Post-traumatic stress disorder	Male	Fasting glucose	Both	0.0802	0.2254	0.3557	0.7221	0.0588	0.0948	0.9972	0.0058	0.0003	0.0047
Post-traumatic stress disorder	Male	Fasting glucose	Female	0.2891	0.3648	0.7924	0.4281	0.0588	0.0937	0.9972	0.0059	-0.0038	0.0045
Post-traumatic stress disorder	Male	Fasting glucose	Male	-0.1916	0.3172	-0.604	0.5458	0.0543	0.0954	0.9975	0.0058	0.0046	0.0047
Post-traumatic stress disorder	Both	Fasting insulin	age/sex-adj	0.022	0.208	0.1058	0.9158	0.1232	0.0534	0.9939	0.0064	0.0046	0.0047
Post-traumatic stress disorder	Both	Fasting insulin	BMI-adj	0.4247	0.1969	2.1571	0.031	0.1151	0.0535	0.9951	0.0063	-0.0032	0.0047		nominally
Post-traumatic stress disorder	Both	Fasting insulin	Both	0.1753	0.1678	1.0447	0.2961	0.1237	0.0535	0.9941	0.0062	0.0007	0.0048
Post-traumatic stress disorder	Both	Fasting insulin	Female	0.2865	0.224	1.279	0.2009	0.1191	0.0536	0.9949	0.0062	-0.003	0.0047
Post-traumatic stress disorder	Both	Fasting insulin	Male	0.0237	0.1766	0.1342	0.8933	0.124	0.0531	0.9941	0.0063	0.0048	0.0044
Post-traumatic stress disorder	Female	Fasting insulin	age/sex-adj	0.056	0.1553	0.3605	0.7185	0.4634	0.1242	0.9864	0.0063	0.0035	0.0042
Post-traumatic stress disorder	Female	Fasting insulin	BMI-adj	0.3048	0.1539	1.9808	0.0476	0.463	0.1228	0.9869	0.0061	-0.0025	0.0046		nominally
Post-traumatic stress disorder	Female	Fasting insulin	Both	0.0327	0.1248	0.2619	0.7934	0.4733	0.1292	0.9865	0.0067	0.0049	0.0049
Post-traumatic stress disorder	Female	Fasting insulin	Female	-0.0195	0.1491	-0.1307	0.896	0.4825	0.1288	0.9859	0.0067	0.0046	0.0049
Post-traumatic stress disorder	Female	Fasting insulin	Male	0.0796	0.1464	0.5435	0.5868	0.4647	0.1284	0.9871	0.0066	0.002	0.0046
Post-traumatic stress disorder	Male	Fasting insulin	age/sex-adj	-0.0674	0.3612	-0.1865	0.852	0.0629	0.0887	0.9969	0.0057	0.0018	0.0049
Post-traumatic stress disorder	Male	Fasting insulin	BMI-adj	0.1321	0.3922	0.3368	0.7363	0.0538	0.0906	0.9978	0.0058	-0.0036	0.005
Post-traumatic stress disorder	Male	Fasting insulin	Both	0.1456	0.3001	0.4852	0.6275	0.0587	0.0955	0.997	0.006	-0.0023	0.0049
Post-traumatic stress disorder	Male	Fasting insulin	Female	0.051	0.3834	0.1331	0.8941	0.0565	0.0953	0.9973	0.0059	-0.0023	0.0046
Post-traumatic stress disorder	Male	Fasting insulin	Male	0.2253	0.394	0.5719	0.5674	0.0565	0.0943	0.9973	0.0059	-0.0007	0.0049
Post-traumatic stress disorder	Both	Insulin resistance	age/sex-adj	-0.0083	0.2182	-0.0382	0.9696	0.1248	0.0537	0.9937	0.0064	0.0038	0.0047
Post-traumatic stress disorder	Both	Insulin resistance	Both	0.4837	0.2822	1.7139	0.0865	0.1256	0.0562	0.9922	0.0082	-0.0138	0.0047
Post-traumatic stress disorder	Both	Insulin resistance	Female	0.3172	0.3157	1.0049	0.315	0.1266	0.0572	0.992	0.0082	-0.0128	0.0047
Post-traumatic stress disorder	Both	Insulin resistance	Male	0.6564	0.3726	1.7616	0.0781	0.1216	0.057	0.993	0.0082	-0.0075	0.0048
Post-traumatic stress disorder	Female	Insulin resistance	age/sex-adj	0.0818	0.1657	0.4934	0.6217	0.4629	0.1246	0.9865	0.0063	0.0019	0.0042
Post-traumatic stress disorder	Female	Insulin resistance	Both	0.3177	0.197	1.6123	0.1069	0.4833	0.1409	0.9842	0.0082	-0.0129	0.0048
Post-traumatic stress disorder	Female	Insulin resistance	Female	0.2267	0.2395	0.9463	0.344	0.4802	0.1421	0.9842	0.0083	-0.0098	0.0048
Post-traumatic stress disorder	Female	Insulin resistance	Male	0.3924	0.268	1.4643	0.1431	0.4725	0.1418	0.9849	0.0083	-0.0085	0.0051
Post-traumatic stress disorder	Male	Insulin resistance	age/sex-adj	-0.1156	0.366	-0.3158	0.7521	0.0684	0.0881	0.9964	0.0056	0.0015	0.005
Post-traumatic stress disorder	Male	Insulin resistance	Both	-0.0312	0.4894	-0.0637	0.9492	0.0605	0.1059	0.9992	0.0086	-0.0018	0.0045
Post-traumatic stress disorder	Male	Insulin resistance	Female	-0.0333	0.5876	-0.0567	0.9548	0.0621	0.1048	0.9992	0.0085	-0.0063	0.0045
Post-traumatic stress disorder	Male	Insulin resistance	Male	0.075	0.6033	0.1243	0.9011	0.0605	0.1052	0.9992	0.0086	0.003	0.0045
Schizophrenia	Both	Fasting glucose	age/sex-adj	-0.0601	0.0385	-1.5608	0.1186	0.4595	0.0182	1.0423	0.011	0.0058	0.0054
Schizophrenia	Both	Fasting glucose	BMI-adj	-0.0328	0.0339	-0.9678	0.3332	0.4557	0.0175	1.0477	0.0106	0.0056	0.0055
Schizophrenia	Both	Fasting glucose	Both	-0.0191	0.0263	-0.7249	0.4685	0.452	0.0177	1.0542	0.0113	-0.0009	0.0057
Schizophrenia	Both	Fasting glucose	Female	-0.0026	0.0351	-0.0746	0.9405	0.4521	0.0178	1.0542	0.0113	-0.0054	0.0058
Schizophrenia	Both	Fasting glucose	Male	-0.0348	0.0324	-1.0742	0.2827	0.4533	0.0176	1.0526	0.0112	0.0041	0.0057
Schizophrenia	Female	Fasting glucose	age/sex-adj	-0.0429	0.0534	-0.8025	0.4223	0.3662	0.0218	1.023	0.0083	0.0055	0.005
Schizophrenia	Female	Fasting glucose	BMI-adj	-0.0229	0.0409	-0.5616	0.5744	0.3646	0.0218	1.024	0.0083	0.003	0.0046
Schizophrenia	Female	Fasting glucose	Both	-0.0061	0.0345	-0.1769	0.8596	0.3731	0.0225	1.0188	0.0088	-0.0009	0.005
Schizophrenia	Female	Fasting glucose	Female	0.0429	0.0444	0.9646	0.3348	0.3732	0.0227	1.0188	0.0088	-0.0058	0.0051
Schizophrenia	Female	Fasting glucose	Male	-0.061	0.0449	-1.3582	0.1744	0.3736	0.0224	1.0185	0.0089	0.0046	0.0051
Schizophrenia	Male	Fasting glucose	age/sex-adj	-0.0674	0.0414	-1.6297	0.1032	0.4891	0.0217	1.0084	0.0091	0.0028	0.0051
Schizophrenia	Male	Fasting glucose	BMI-adj	-0.0269	0.0376	-0.7161	0.4739	0.488	0.0212	1.0105	0.009	0.0024	0.0049
Schizophrenia	Male	Fasting glucose	Both	-0.0237	0.0306	-0.7734	0.4393	0.476	0.0219	1.0209	0.0095	-0.0012	0.0056
Schizophrenia	Male	Fasting glucose	Female	-0.0332	0.0401	-0.8275	0.408	0.4753	0.0219	1.0217	0.0095	-0.001	0.0058
Schizophrenia	Male	Fasting glucose	Male	-0.0088	0.0384	-0.2294	0.8186	0.4771	0.0217	1.02	0.0094	-0.001	0.0055
Schizophrenia	Both	Fasting insulin	age/sex-adj	-0.0214	0.0519	-0.4118	0.6805	0.4587	0.0184	1.0432	0.0112	-0.0032	0.0052
Schizophrenia	Both	Fasting insulin	BMI-adj	-0.0043	0.0447	-0.0961	0.9234	0.4558	0.0175	1.0476	0.0106	-0.0034	0.0052
Schizophrenia	Both	Fasting insulin	Both	-0.0304	0.0378	-0.8039	0.4215	0.4524	0.0179	1.0531	0.0116	-0.0014	0.006
Schizophrenia	Both	Fasting insulin	Female	-0.0557	0.0517	-1.0768	0.2816	0.4523	0.0178	1.0533	0.0115	-0.0014	0.0059
Schizophrenia	Both	Fasting insulin	Male	-0.0059	0.0455	-0.1305	0.8962	0.4527	0.0179	1.0527	0.0115	0.0005	0.0057
Schizophrenia	Female	Fasting insulin	age/sex-adj	0.0749	0.0683	1.0955	0.2733	0.3667	0.0224	1.0224	0.0086	-0.0106	0.0049
Schizophrenia	Female	Fasting insulin	BMI-adj	0.0408	0.0631	0.6476	0.5173	0.3649	0.0218	1.0238	0.0083	-0.007	0.0053
Schizophrenia	Female	Fasting insulin	Both	-0.0408	0.0493	-0.8271	0.4082	0.3736	0.0233	1.0182	0.0091	-0.0021	0.0051
Schizophrenia	Female	Fasting insulin	Female	-0.0516	0.067	-0.7706	0.441	0.373	0.0231	1.0186	0.009	-0.0022	0.0051
Schizophrenia	Female	Fasting insulin	Male	-0.0324	0.0594	-0.5449	0.5859	0.3733	0.0231	1.0183	0.0091	4.1776e-05	0.005
Schizophrenia	Male	Fasting insulin	age/sex-adj	-0.0755	0.0591	-1.2781	0.2012	0.4869	0.0216	1.0101	0.0091	0.0028	0.0051
Schizophrenia	Male	Fasting insulin	BMI-adj	-0.026	0.0492	-0.5282	0.5973	0.4879	0.0212	1.0106	0.0089	-0.0009	0.0051
Schizophrenia	Male	Fasting insulin	Both	-0.0412	0.0437	-0.9419	0.3463	0.4779	0.0216	1.0189	0.0092	2.2232e-05	0.006
Schizophrenia	Male	Fasting insulin	Female	-0.0933	0.0561	-1.6646	0.096	0.4764	0.0215	1.0202	0.0092	0.0029	0.0056
Schizophrenia	Male	Fasting insulin	Male	0.0164	0.0551	0.2983	0.7655	0.4784	0.0214	1.0184	0.009	-0.0029	0.0058
Schizophrenia	Both	Insulin resistance	age/sex-adj	-0.0234	0.0553	-0.4235	0.6719	0.4573	0.0184	1.045	0.0112	-0.0042	0.0053
Schizophrenia	Both	Insulin resistance	Both	-0.0532	0.0578	-0.9201	0.3575	0.4528	0.0193	1.0612	0.0148	-0.002	0.0063
Schizophrenia	Both	Insulin resistance	Female	-0.082	0.0753	-1.0884	0.2764	0.4532	0.0198	1.0603	0.0153	-0.0016	0.0062
Schizophrenia	Both	Insulin resistance	Male	-0.0155	0.084	-0.1844	0.8537	0.4523	0.0196	1.0613	0.015	-0.0009	0.0063
Schizophrenia	Female	Insulin resistance	age/sex-adj	0.0654	0.073	0.8956	0.3705	0.368	0.0224	1.0216	0.0084	-0.011	0.0047
Schizophrenia	Female	Insulin resistance	Both	-0.2289	0.0851	-2.6914	0.0071	0.3814	0.0234	1.0195	0.0108	0.0079	0.0059		nominally
Schizophrenia	Female	Insulin resistance	Female	-0.2417	0.1108	-2.1819	0.0291	0.3807	0.0239	1.0196	0.0111	0.0058	0.0057		nominally
Schizophrenia	Female	Insulin resistance	Male	-0.176	0.1136	-1.5492	0.1213	0.3806	0.0236	1.0199	0.011	0.0051	0.0056
Schizophrenia	Male	Insulin resistance	age/sex-adj	-0.0725	0.0628	-1.1542	0.2484	0.4849	0.0217	1.0117	0.009	0.0017	0.0053
Schizophrenia	Male	Insulin resistance	Both	0.0094	0.0629	0.1497	0.881	0.4661	0.0234	1.0316	0.0125	-0.0061	0.0057
Schizophrenia	Male	Insulin resistance	Female	-0.0139	0.0812	-0.1709	0.8643	0.467	0.0239	1.0308	0.0128	-0.0058	0.0058
Schizophrenia	Male	Insulin resistance	Male	0.0272	0.0893	0.3041	0.761	0.4668	0.0237	1.031	0.0126	-0.0024	0.0057
Smoking	Both	Fasting glucose	age/sex-adj	0.2152	0.0573	3.7581	0.0002	0.2656	0.0171	1.0509	0.0085	-0.0044	0.0052	significant	nominally
Smoking	Both	Fasting glucose	BMI-adj	0.1643	0.0509	3.2291	0.0012	0.2649	0.0173	1.0511	0.0086	-0.0012	0.0055		nominally
Smoking	Both	Fasting glucose	Both	0.1341	0.0413	3.2506	0.0012	0.2609	0.018	1.0549	0.0094	-0.0075	0.006		nominally
Smoking	Both	Fasting glucose	Female	0.1119	0.053	2.1098	0.0349	0.2607	0.018	1.0551	0.0096	-0.0003	0.0058		nominally
Smoking	Both	Fasting glucose	Male	0.1433	0.0482	2.9754	0.0029	0.2625	0.0179	1.0537	0.0093	-0.0108	0.0055		nominally
Smoking	Both	Fasting insulin	age/sex-adj	0.1082	0.0756	1.4309	0.1524	0.2646	0.0171	1.0517	0.0088	0.0032	0.0055
Smoking	Both	Fasting insulin	BMI-adj	0.0485	0.0647	0.7502	0.4532	0.2651	0.0172	1.051	0.0086	0.0071	0.0048
Smoking	Both	Fasting insulin	Both	0.106	0.0596	1.7791	0.0752	0.2595	0.0177	1.0559	0.0091	0.0024	0.0055
Smoking	Both	Fasting insulin	Female	0.1436	0.0735	1.9535	0.0508	0.2597	0.0176	1.0557	0.0092	0.0012	0.0053
Smoking	Both	Fasting insulin	Male	0.0441	0.0701	0.6286	0.5296	0.2617	0.0176	1.0542	0.009	0.0034	0.0058
Smoking	Both	Insulin resistance	age/sex-adj	0.1399	0.0851	1.6437	0.1002	0.2642	0.0174	1.0519	0.0088	0.0057	0.0056
Smoking	Both	Insulin resistance	Both	0.094	0.1036	0.9072	0.3643	0.2655	0.0199	1.0572	0.0108	-0.0024	0.0054
Smoking	Both	Insulin resistance	Female	0.1685	0.1139	1.4795	0.139	0.2659	0.0197	1.0565	0.0109	-0.0061	0.0057
Smoking	Both	Insulin resistance	Male	0.0187	0.1402	0.1334	0.8939	0.2655	0.0198	1.0571	0.0107	0.0018	0.0055
