# Supplementary material for: Genetic correlations of psychiatric traits with body composition and glycemic traits are sex- and age-dependent
Source: Nat Commun. 2019 Dec 18;10:5765. doi: 10.1038/s41467-019-13544-0 (PMC6920448; doi:10.1038/s41467-019-13544-0)
Supplement: Supplementary file 9 — Supplementary Data 7 [file 41467_2019_13544_MOESM9_ESM.xlsx]

## Sheet: 11. Rg body composition unadjus
Supplementary Data 7. Genetic correlations that are not adjusted for smoking or alcohol consumption between body composition traits, physical activity, childhood overweight, and psychiatric disorders and behavioural traits. Body composition GWAS are not adjusted for smoking or alcohol consumption. The correlations were calculated using linkage disequilibrium score regression (Bulik-Sullivan et. a…
Psychiatric/behavioural trait	Sex psy. trait	Body composition trait	Sex body composition	rg	se	z	p	h2_obs	h2_obs_se	h2_int	h2_int_se	gcov_int	gcov_int_se
ADHD	Both	BF% (alcohol/smoking-adjusted)	Both	0.296	0.0312	9.4819	2.4972e-21	0.2069	0.0084	1.0399	0.0121	0.0093	0.007
ADHD	Both	BF% (not adjusted)	Both	0.2938	0.0313	9.3895	6.0267e-21	0.2075	0.0084	1.0404	0.0123	0.0089	0.0071
ADHD	Both	BMI (alcohol/smoking-adjusted)	Both	0.374	0.0303	12.3438	5.2622e-35	0.2172	0.0095	1.0377	0.0119	0.0035	0.0072
ADHD	Both	BMI (not adjusted)	Both	0.3733	0.0304	12.2854	1.0852e-34	0.2176	0.0094	1.0396	0.0118	0.0033	0.0072
ADHD	Both	FFM (alcohol/smoking-adjusted)	Both	0.1718	0.026	6.6102	3.8374e-11	0.2935	0.0131	1.0488	0.0179	0.0022	0.007
ADHD	Both	FFM (not adjusted)	Both	0.17	0.0259	6.5709	5.0015e-11	0.2927	0.0132	1.0486	0.0178	0.0021	0.007
ADHD	Both	FM (alcohol/smoking-adjusted)	Both	0.3116	0.0301	10.3655	3.5578e-25	0.2098	0.0089	1.0327	0.0124	0.0086	0.0068
ADHD	Both	FM (not adjusted)	Both	0.3099	0.03	10.316	5.9668e-25	0.2101	0.0088	1.0334	0.0123	0.0083	0.0069
ADHD	Female	BF% (alcohol/smoking-adjusted)	Both	0.3427	0.0538	6.3702	1.8881e-10	0.2075	0.0086	1.035	0.0128	0.0079	0.0058
ADHD	Female	BF% (not adjusted)	Both	0.3382	0.0537	6.2941	3.0923e-10	0.208	0.0086	1.0356	0.0127	0.0084	0.006
ADHD	Female	BMI (alcohol/smoking-adjusted)	Both	0.4233	0.0623	6.7984	1.058e-11	0.2174	0.0093	1.0336	0.0129	0.0066	0.0065
ADHD	Female	BMI (not adjusted)	Both	0.4206	0.0623	6.7566	1.4127e-11	0.2177	0.0092	1.0356	0.0126	0.0075	0.0067
ADHD	Female	FFM (alcohol/smoking-adjusted)	Both	0.1555	0.0552	2.8159	0.0049	0.2938	0.0146	1.0406	0.0193	0.0057	0.0069
ADHD	Female	FFM (not adjusted)	Both	0.1526	0.0551	2.7687	0.0056	0.2929	0.0145	1.0405	0.0192	0.0062	0.007
ADHD	Female	FM (alcohol/smoking-adjusted)	Both	0.3411	0.0563	6.0626	1.3391e-09	0.2104	0.0089	1.0276	0.0128	0.0094	0.006
ADHD	Female	FM (not adjusted)	Both	0.3372	0.0563	5.9931	2.0592e-09	0.2106	0.0088	1.0284	0.0127	0.0101	0.0062
ADHD	Male	BF% (alcohol/smoking-adjusted)	Both	0.2917	0.0367	7.9487	1.8851e-15	0.2076	0.0086	1.0347	0.0127	0.0089	0.0067
ADHD	Male	BF% (not adjusted)	Both	0.2893	0.0365	7.9195	2.3839e-15	0.2082	0.0087	1.0351	0.0128	0.0086	0.0067
ADHD	Male	BMI (alcohol/smoking-adjusted)	Both	0.3786	0.0343	11.0269	2.8348e-28	0.2178	0.0095	1.0326	0.0129	0.0011	0.0062
ADHD	Male	BMI (not adjusted)	Both	0.3771	0.0343	10.99	4.2708e-28	0.2182	0.0093	1.0342	0.0127	0.0009	0.0063
ADHD	Male	FFM (alcohol/smoking-adjusted)	Both	0.1883	0.0323	5.8211	5.8455e-09	0.2935	0.0143	1.041	0.0189	-0.0031	0.0073
ADHD	Male	FFM (not adjusted)	Both	0.1865	0.0325	5.7415	9.3854e-09	0.2927	0.0142	1.0407	0.0186	-0.0033	0.0072
ADHD	Male	FM (alcohol/smoking-adjusted)	Both	0.3115	0.0351	8.8784	6.7836e-19	0.2107	0.0089	1.0268	0.0127	0.0068	0.0063
ADHD	Male	FM (not adjusted)	Both	0.3094	0.0349	8.8584	8.1207e-19	0.211	0.0089	1.0273	0.0128	0.0065	0.0063
Alcohol dependence	Both	BF% (alcohol/smoking-adjusted)	Both	0.2274	0.0601	3.7855	0.0002	0.054	0.0103	1.0199	0.0064	-0.0038	0.0057
Alcohol dependence	Both	BF% (not adjusted)	Both	0.2059	0.0598	3.445	0.0006	0.2063	0.0081	1.0418	0.0115	-0.0039	0.0056
Alcohol dependence	Both	BMI (alcohol/smoking-adjusted)	Both	0.2139	0.0572	3.7359	0.0002	0.054	0.0103	1.0199	0.0064	-0.0054	0.0054
Alcohol dependence	Both	BMI (not adjusted)	Both	0.1852	0.0567	3.2651	0.0011	0.2173	0.0092	1.0386	0.0118	-0.0055	0.0053
Alcohol dependence	Both	FFM (alcohol/smoking-adjusted)	Both	0.0416	0.0548	0.759	0.4478	0.054	0.0103	1.0199	0.0064	-0.0072	0.0064
Alcohol dependence	Both	FFM (not adjusted)	Both	0.026	0.0547	0.4766	0.6336	0.2918	0.0144	1.0496	0.0188	-0.0072	0.0063
Alcohol dependence	Both	FM (alcohol/smoking-adjusted)	Both	0.2044	0.0572	3.5733	0.0004	0.054	0.0103	1.0199	0.0064	-0.0057	0.0056
Alcohol dependence	Both	FM (not adjusted)	Both	0.1799	0.0569	3.1622	0.0016	0.2093	0.0084	1.0341	0.0117	-0.0058	0.0055
Alcohol dependence	Female	BF% (alcohol/smoking-adjusted)	Both	0	0	0	1	NA	NA	NA	NA	NA	NA
Alcohol dependence	Female	BF% (not adjusted)	Both	0	0	0	1	NA	NA	NA	NA	NA	NA
Alcohol dependence	Female	BMI (alcohol/smoking-adjusted)	Both	0	0	0	1	NA	NA	NA	NA	NA	NA
Alcohol dependence	Female	BMI (not adjusted)	Both	0	0	0	1	NA	NA	NA	NA	NA	NA
Alcohol dependence	Female	FFM (alcohol/smoking-adjusted)	Both	0	0	0	1	NA	NA	NA	NA	NA	NA
Alcohol dependence	Female	FFM (not adjusted)	Both	0	0	0	1	NA	NA	NA	NA	NA	NA
Alcohol dependence	Female	FM (alcohol/smoking-adjusted)	Both	0	0	0	1	NA	NA	NA	NA	NA	NA
Alcohol dependence	Female	FM (not adjusted)	Both	0	0	0	1	NA	NA	NA	NA	NA	NA
Alcohol dependence	Male	BF% (alcohol/smoking-adjusted)	Both	0.212	0.0741	2.8605	0.0042	0.1137	0.0314	0.9965	0.006	0.0036	0.0058
Alcohol dependence	Male	BF% (not adjusted)	Both	0.1948	0.0741	2.6294	0.0086	0.2072	0.0082	1.0432	0.0114	0.0033	0.0058
Alcohol dependence	Male	BMI (alcohol/smoking-adjusted)	Both	0.2703	0.0706	3.8291	0.0001	0.1137	0.0314	0.9965	0.006	-0.0021	0.0057
Alcohol dependence	Male	BMI (not adjusted)	Both	0.2476	0.07	3.5355	0.0004	0.2175	0.0091	1.0412	0.0113	-0.0024	0.0056
Alcohol dependence	Male	FFM (alcohol/smoking-adjusted)	Both	0.0783	0.0596	1.314	0.1888	0.1137	0.0314	0.9965	0.006	-0.003	0.006
Alcohol dependence	Male	FFM (not adjusted)	Both	0.0673	0.06	1.1208	0.2624	0.2909	0.0146	1.0573	0.0199	-0.0032	0.006
Alcohol dependence	Male	FM (alcohol/smoking-adjusted)	Both	0.2061	0.0706	2.9215	0.0035	0.1137	0.0314	0.9965	0.006	0.0015	0.0057
Alcohol dependence	Male	FM (not adjusted)	Both	0.1872	0.0704	2.6589	0.0078	0.2096	0.0086	1.037	0.0123	0.0012	0.0055
Anorexia nervosa	Both	BF% (alcohol/smoking-adjusted)	Both	-0.3439	0.0317	-10.8457	2.0904e-27	0.1789	0.012	1.0244	0.01	0.0167	0.0071
Anorexia nervosa	Both	BF% (not adjusted)	Both	-0.3431	0.0316	-10.8557	1.8736e-27	0.2067	0.0092	1.0448	0.0129	0.0163	0.0071
Anorexia nervosa	Both	BMI (alcohol/smoking-adjusted)	Both	-0.3036	0.0306	-9.9162	3.5381e-23	0.1789	0.012	1.0244	0.01	0.0087	0.0073
Anorexia nervosa	Both	BMI (not adjusted)	Both	-0.3027	0.0304	-9.959	2.3037e-23	0.2189	0.0106	1.0382	0.0129	0.0083	0.0072
Anorexia nervosa	Both	FFM (alcohol/smoking-adjusted)	Both	-0.1372	0.0303	-4.5339	5.7891e-06	0.1789	0.012	1.0244	0.01	0.0042	0.0079
Anorexia nervosa	Both	FFM (not adjusted)	Both	-0.1375	0.0303	-4.5376	5.6887e-06	0.2908	0.0143	1.0568	0.0193	0.0036	0.0078
Anorexia nervosa	Both	FM (alcohol/smoking-adjusted)	Both	-0.3206	0.0321	-9.9746	1.9694e-23	0.1789	0.012	1.0244	0.01	0.0149	0.0073
Anorexia nervosa	Both	FM (not adjusted)	Both	-0.3199	0.0319	-10.0223	1.2158e-23	0.2093	0.0098	1.0378	0.0131	0.0145	0.0073
Anorexia nervosa	Female	BF% (alcohol/smoking-adjusted)	Both	-0.2967	0.0335	-8.8474	8.9594e-19	0.2344	0.0169	1.0024	0.0089	0.0119	0.0064
Anorexia nervosa	Female	BF% (not adjusted)	Both	-0.2963	0.0335	-8.853	8.5161e-19	0.2068	0.0084	1.0442	0.0122	0.0115	0.0064
Anorexia nervosa	Female	BMI (alcohol/smoking-adjusted)	Both	-0.2694	0.0305	-8.8272	1.0731e-18	0.2344	0.0169	1.0024	0.0089	0.0061	0.0064
Anorexia nervosa	Female	BMI (not adjusted)	Both	-0.2685	0.0309	-8.6956	3.4508e-18	0.2182	0.0096	1.0398	0.012	0.0057	0.0065
Anorexia nervosa	Female	FFM (alcohol/smoking-adjusted)	Both	-0.1252	0.0296	-4.2237	2.4037e-05	0.2344	0.0169	1.0024	0.0089	0.0042	0.0073
Anorexia nervosa	Female	FFM (not adjusted)	Both	-0.1255	0.0297	-4.2203	2.4399e-05	0.291	0.0133	1.0567	0.0188	0.0037	0.0072
Anorexia nervosa	Female	FM (alcohol/smoking-adjusted)	Both	-0.2784	0.0324	-8.5962	8.2379e-18	0.2344	0.0169	1.0024	0.0089	0.0113	0.0065
Anorexia nervosa	Female	FM (not adjusted)	Both	-0.2779	0.0325	-8.5589	1.1395e-17	0.2091	0.0089	1.0381	0.0123	0.0109	0.0065
Anxiety	Both	BF% (alcohol/smoking-adjusted)	Both	0.0574	0.0333	1.7252	0.0845	0.207	0.0076	1.0379	0.0099	0.0147	0.0057
Anxiety	Both	BF% (not adjusted)	Both	0.0572	0.0335	1.7101	0.0873	0.2076	0.0077	1.0383	0.0102	0.0147	0.0057
Anxiety	Both	BMI (alcohol/smoking-adjusted)	Both	0.0494	0.0344	1.4358	0.1511	0.2175	0.0089	1.0344	0.0102	0.0223	0.0055
Anxiety	Both	BMI (not adjusted)	Both	0.0513	0.0344	1.4922	0.1356	0.2182	0.0089	1.0356	0.0103	0.0224	0.0056
Anxiety	Both	FFM (alcohol/smoking-adjusted)	Both	-0.0283	0.0281	-1.0086	0.3132	0.2905	0.0132	1.0561	0.0154	0.0091	0.0058
Anxiety	Both	FFM (not adjusted)	Both	-0.0281	0.0281	-1.0012	0.3167	0.2897	0.013	1.0557	0.0155	0.009	0.0057
Anxiety	Both	FM (alcohol/smoking-adjusted)	Both	0.0371	0.034	1.0914	0.2751	0.2094	0.0079	1.0326	0.0104	0.0155	0.0058
Anxiety	Both	FM (not adjusted)	Both	0.0375	0.0341	1.099	0.2718	0.2098	0.0079	1.033	0.0105	0.0156	0.0058
Anxiety	Female	BF% (alcohol/smoking-adjusted)	Both	0.0692	0.0392	1.7676	0.0771	0.207	0.0076	1.0379	0.0099	0.0104	0.0057
Anxiety	Female	BF% (not adjusted)	Both	0.0711	0.0398	1.7862	0.0741	0.2076	0.0077	1.0383	0.0102	0.0105	0.0057
Anxiety	Female	BMI (alcohol/smoking-adjusted)	Both	0.0901	0.0424	2.1269	0.0334	0.2175	0.0089	1.0344	0.0102	0.0127	0.0056
Anxiety	Female	BMI (not adjusted)	Both	0.0946	0.0429	2.2053	0.0274	0.2182	0.0089	1.0356	0.0103	0.0129	0.0057
Anxiety	Female	FFM (alcohol/smoking-adjusted)	Both	-0.0197	0.0327	-0.6034	0.5463	0.2905	0.0132	1.0561	0.0154	0.009	0.0059
Anxiety	Female	FFM (not adjusted)	Both	-0.0182	0.0324	-0.5637	0.573	0.2897	0.013	1.0557	0.0155	0.009	0.0058
Anxiety	Female	FM (alcohol/smoking-adjusted)	Both	0.054	0.0398	1.3566	0.1749	0.2094	0.0079	1.0326	0.0104	0.011	0.0058
Anxiety	Female	FM (not adjusted)	Both	0.0566	0.0403	1.4043	0.1602	0.2098	0.0079	1.033	0.0105	0.0112	0.0059
Anxiety	Male	BF% (alcohol/smoking-adjusted)	Both	0.0276	0.0502	0.551	0.5816	0.207	0.0076	1.0379	0.0099	0.0102	0.0052
Anxiety	Male	BF% (not adjusted)	Both	0.0243	0.0488	0.4979	0.6185	0.2076	0.0077	1.0383	0.0102	0.0101	0.0051
Anxiety	Male	BMI (alcohol/smoking-adjusted)	Both	-0.0327	0.048	-0.6811	0.4958	0.2175	0.0089	1.0344	0.0102	0.0193	0.0051
Anxiety	Male	BMI (not adjusted)	Both	-0.0345	0.0472	-0.7304	0.4651	0.2182	0.0089	1.0356	0.0103	0.0194	0.0051
Anxiety	Male	FFM (alcohol/smoking-adjusted)	Both	-0.048	0.0453	-1.0595	0.2894	0.2905	0.0132	1.0561	0.0154	0.0041	0.0055
Anxiety	Male	FFM (not adjusted)	Both	-0.0497	0.0455	-1.0919	0.2749	0.2897	0.013	1.0557	0.0155	0.004	0.0054
Anxiety	Male	FM (alcohol/smoking-adjusted)	Both	-0.0022	0.0492	-0.0441	0.9648	0.2094	0.0079	1.0326	0.0104	0.011	0.0052
Anxiety	Male	FM (not adjusted)	Both	-0.0051	0.0482	-0.1066	0.9151	0.2098	0.0079	1.033	0.0105	0.011	0.0051
Autism spectrum disorder (ASD)	Both	BF% (alcohol/smoking-adjusted)	Both	-0.0483	0.0446	-1.0833	0.2787	0.2065	0.0085	1.055	0.0124	0.0072	0.0057
Autism spectrum disorder (ASD)	Both	BF% (not adjusted)	Both	-0.0461	0.0449	-1.0279	0.304	0.2076	0.0085	1.0544	0.0127	0.0073	0.0056
Autism spectrum disorder (ASD)	Both	BMI (alcohol/smoking-adjusted)	Both	-0.057	0.0527	-1.0809	0.2797	0.2175	0.01	1.0499	0.0129	0.0052	0.0068
Autism spectrum disorder (ASD)	Both	BMI (not adjusted)	Both	-0.0547	0.0535	-1.0239	0.3059	0.2184	0.0099	1.0506	0.0127	0.0053	0.0069
Autism spectrum disorder (ASD)	Both	FFM (alcohol/smoking-adjusted)	Both	-0.0689	0.0415	-1.6598	0.097	0.2905	0.015	1.0772	0.0209	0.0119	0.0069
Autism spectrum disorder (ASD)	Both	FFM (not adjusted)	Both	-0.0663	0.0415	-1.599	0.1098	0.2895	0.0147	1.0775	0.0204	0.0117	0.0069
Autism spectrum disorder (ASD)	Both	FM (alcohol/smoking-adjusted)	Both	-0.0523	0.045	-1.162	0.2452	0.2087	0.009	1.0503	0.0134	0.0069	0.006
Autism spectrum disorder (ASD)	Both	FM (not adjusted)	Both	-0.0496	0.0453	-1.0961	0.273	0.2095	0.009	1.0501	0.0134	0.007	0.0059
Autism spectrum disorder (ASD)	Female	BF% (alcohol/smoking-adjusted)	Both	0.0016	0.0388	0.0422	0.9663	2.0228	0.2563	0.8785	0.0056	0.002	0.005
Autism spectrum disorder (ASD)	Female	BF% (not adjusted)	Both	0.0039	0.0385	0.1018	0.9189	0.2082	0.0076	1.0374	0.0099	0.002	0.005
Autism spectrum disorder (ASD)	Female	BMI (alcohol/smoking-adjusted)	Both	-0.0256	0.0451	-0.5675	0.5704	2.0228	0.2563	0.8785	0.0056	0.0063	0.0054
Autism spectrum disorder (ASD)	Female	BMI (not adjusted)	Both	-0.0225	0.0446	-0.5043	0.614	0.2184	0.0088	1.0355	0.0099	0.0063	0.0054
Autism spectrum disorder (ASD)	Female	FFM (alcohol/smoking-adjusted)	Both	-0.0112	0.0414	-0.2702	0.787	2.0228	0.2563	0.8785	0.0056	0.0099	0.0052
Autism spectrum disorder (ASD)	Female	FFM (not adjusted)	Both	-0.0099	0.0412	-0.2411	0.8095	0.289	0.0131	1.0582	0.0153	0.0099	0.0052
Autism spectrum disorder (ASD)	Female	FM (alcohol/smoking-adjusted)	Both	-0.0056	0.041	-0.1361	0.8918	2.0228	0.2563	0.8785	0.0056	0.0057	0.0052
Autism spectrum disorder (ASD)	Female	FM (not adjusted)	Both	-0.0036	0.0405	-0.0878	0.9301	0.21	0.0078	1.0328	0.0101	0.0058	0.0052
Autism spectrum disorder (ASD)	Male	BF% (alcohol/smoking-adjusted)	Both	-0.029	0.0389	-0.746	0.4557	0.493	0.0565	0.9606	0.0064	0.0063	0.0045
Autism spectrum disorder (ASD)	Male	BF% (not adjusted)	Both	-0.0256	0.0389	-0.6598	0.5094	0.2077	0.0076	1.0384	0.0099	0.006	0.0045
Autism spectrum disorder (ASD)	Male	BMI (alcohol/smoking-adjusted)	Both	-0.0422	0.0426	-0.9889	0.3227	0.493	0.0565	0.9606	0.0064	0.0017	0.005
Autism spectrum disorder (ASD)	Male	BMI (not adjusted)	Both	-0.0382	0.0427	-0.8943	0.3711	0.2177	0.0088	1.0369	0.01	0.0013	0.005
Autism spectrum disorder (ASD)	Male	FFM (alcohol/smoking-adjusted)	Both	-0.0731	0.0366	-1.998	0.0457	0.493	0.0565	0.9606	0.0064	0.0077	0.0056
Autism spectrum disorder (ASD)	Male	FFM (not adjusted)	Both	-0.0693	0.0362	-1.9157	0.0554	0.289	0.0131	1.0579	0.0154	0.0072	0.0057
Autism spectrum disorder (ASD)	Male	FM (alcohol/smoking-adjusted)	Both	-0.0441	0.0382	-1.1522	0.2492	0.493	0.0565	0.9606	0.0064	0.0063	0.0046
Autism spectrum disorder (ASD)	Male	FM (not adjusted)	Both	-0.04	0.038	-1.0518	0.2929	0.2094	0.0079	1.034	0.0101	0.006	0.0046
Bipolar disorder	Both	BF% (alcohol/smoking-adjusted)	Both	-0.1116	0.0409	-2.729	0.0064	0.4308	0.0384	1.0227	0.0081	-0.0017	0.0072
Bipolar disorder	Both	BF% (not adjusted)	Both	-0.1172	0.0405	-2.8939	0.0038	0.208	0.0085	1.0344	0.0126	-0.0016	0.0071
Bipolar disorder	Both	BMI (alcohol/smoking-adjusted)	Both	-0.0613	0.042	-1.4618	0.1438	0.2177	0.0102	1.0314	0.0137	-0.0075	0.0075
Bipolar disorder	Both	BMI (not adjusted)	Both	-0.07	0.0413	-1.6937	0.0903	0.2182	0.0102	1.0329	0.0134	-0.0073	0.0075
Bipolar disorder	Both	FFM (alcohol/smoking-adjusted)	Both	-0.0025	0.0398	-0.0616	0.9509	0.2901	0.0142	1.0464	0.0183	-0.0031	0.0081
Bipolar disorder	Both	FFM (not adjusted)	Both	-0.0077	0.0397	-0.1951	0.8453	0.2897	0.0141	1.0449	0.0181	-0.0027	0.0081
Bipolar disorder	Both	FM (alcohol/smoking-adjusted)	Both	-0.0948	0.0423	-2.2418	0.025	0.2096	0.009	1.029	0.0132	-0.0022	0.0074
Bipolar disorder	Both	FM (not adjusted)	Both	-0.1017	0.0417	-2.4395	0.0147	0.2098	0.009	1.0298	0.013	-0.0021	0.0074
Bipolar disorder	Female	BF% (alcohol/smoking-adjusted)	Both	-0.055	0.0324	-1.6969	0.0897	0.337	0.0235	0.9977	0.0076	-0.003	0.0059
Bipolar disorder	Female	BF% (not adjusted)	Both	-0.0592	0.0321	-1.8463	0.0649	0.2074	0.0077	1.0392	0.0102	-0.0028	0.0059
Bipolar disorder	Female	BMI (alcohol/smoking-adjusted)	Both	-0.0519	0.0329	-1.5774	0.1147	0.2182	0.0092	1.0333	0.0099	1.6528e-05	0.0058
Bipolar disorder	Female	BMI (not adjusted)	Both	-0.0571	0.0327	-1.7462	0.0808	0.2189	0.0092	1.0345	0.01	0.0001	0.0057
Bipolar disorder	Female	FFM (alcohol/smoking-adjusted)	Both	-0.0264	0.0298	-0.8849	0.3762	0.2914	0.0134	1.0547	0.0155	0.0009	0.0059
Bipolar disorder	Female	FFM (not adjusted)	Both	-0.0295	0.0301	-0.9821	0.326	0.2907	0.0132	1.0543	0.0152	0.001	0.0059
Bipolar disorder	Female	FM (alcohol/smoking-adjusted)	Both	-0.0448	0.0325	-1.3817	0.1671	0.2098	0.0081	1.032	0.0101	-0.0038	0.0058
Bipolar disorder	Female	FM (not adjusted)	Both	-0.0496	0.0324	-1.5326	0.1254	0.2103	0.0082	1.0322	0.0102	-0.0036	0.0058
Bipolar disorder	Male	BF% (alcohol/smoking-adjusted)	Both	-0.0714	0.0339	-2.104	0.0354	0.3581	0.0268	1.0082	0.0071	-0.0033	0.0063
Bipolar disorder	Male	BF% (not adjusted)	Both	-0.0764	0.0341	-2.2395	0.0251	0.2079	0.0077	1.0382	0.0101	-0.0034	0.0064
Bipolar disorder	Male	BMI (alcohol/smoking-adjusted)	Both	-0.0678	0.0352	-1.9288	0.0538	0.2185	0.0092	1.0326	0.0099	-0.0021	0.0061
Bipolar disorder	Male	BMI (not adjusted)	Both	-0.0751	0.0356	-2.1102	0.0348	0.2191	0.0092	1.0339	0.0099	-0.0021	0.0062
Bipolar disorder	Male	FFM (alcohol/smoking-adjusted)	Both	-0.0479	0.0349	-1.3709	0.1704	0.2915	0.0135	1.0546	0.0155	0.001	0.0063
Bipolar disorder	Male	FFM (not adjusted)	Both	-0.0515	0.0351	-1.4681	0.1421	0.2908	0.0133	1.0542	0.0152	0.001	0.0064
Bipolar disorder	Male	FM (alcohol/smoking-adjusted)	Both	-0.0838	0.0349	-2.4	0.0164	0.2101	0.0082	1.0312	0.0101	-0.0013	0.0062
Bipolar disorder	Male	FM (not adjusted)	Both	-0.0897	0.0352	-2.5514	0.0107	0.2106	0.0082	1.0315	0.0101	-0.0013	0.0063
Borderline personality disorder	Both	BF% (alcohol/smoking-adjusted)	Both	0.1609	0.071	2.2654	0.0235	0.6364	0.2011	1.0019	0.0064	0.0008	0.0055
Borderline personality disorder	Both	BF% (not adjusted)	Both	0.1551	0.0704	2.2027	0.0276	0.2066	0.0084	1.0421	0.011	0.0011	0.0055
Borderline personality disorder	Both	BMI (alcohol/smoking-adjusted)	Both	0.1517	0.0662	2.2923	0.0219	0.6364	0.2011	1.0019	0.0064	-7.0575e-05	0.0058
Borderline personality disorder	Both	BMI (not adjusted)	Both	0.1474	0.0665	2.2178	0.0266	0.2177	0.0097	1.0384	0.0108	0.0004	0.0059
Borderline personality disorder	Both	FFM (alcohol/smoking-adjusted)	Both	-0.0029	0.0693	-0.0414	0.9669	0.6364	0.2011	1.0019	0.0064	-0.0043	0.0061
Borderline personality disorder	Both	FFM (not adjusted)	Both	-0.004	0.0704	-0.0574	0.9542	0.2913	0.0143	1.0542	0.0166	-0.0042	0.0063
Borderline personality disorder	Both	FM (alcohol/smoking-adjusted)	Both	0.128	0.0678	1.887	0.0592	0.6364	0.2011	1.0019	0.0064	0.0004	0.0054
Borderline personality disorder	Both	FM (not adjusted)	Both	0.1232	0.0679	1.8141	0.0697	0.2092	0.009	1.0357	0.0109	0.0008	0.0055
Cannabis use	Both	BF% (alcohol/smoking-adjusted)	Both	0.0286	0.0506	0.5645	0.5724	0.0904	0.0164	0.999	0.0068	-0.003	0.0059
Cannabis use	Both	BF% (not adjusted)	Both	0.0149	0.0521	0.2859	0.7749	0.207	0.0081	1.0486	0.0117	-0.0026	0.0059
Cannabis use	Both	BMI (alcohol/smoking-adjusted)	Both	0.0443	0.0494	0.8969	0.3698	0.0904	0.0164	0.999	0.0068	-0.0006	0.0057
Cannabis use	Both	BMI (not adjusted)	Both	0.0248	0.0501	0.4948	0.6207	0.2172	0.0097	1.0462	0.0116	2.0492e-06	0.0058
Cannabis use	Both	FFM (alcohol/smoking-adjusted)	Both	-0.004	0.0465	-0.0853	0.932	0.2887	0.0146	1.0707	0.0187	0.0059	0.0057
Cannabis use	Both	FFM (not adjusted)	Both	-0.0143	0.0463	-0.3083	0.7579	0.2875	0.0145	1.0712	0.0188	0.0064	0.0057
Cannabis use	Both	FM (alcohol/smoking-adjusted)	Both	0.0262	0.0492	0.5318	0.5949	0.2081	0.0088	1.0442	0.012	-0.0008	0.0056
Cannabis use	Both	FM (not adjusted)	Both	0.0102	0.0504	0.2027	0.8394	0.2086	0.0087	1.0445	0.012	-0.0002	0.0057
Education Years	Both	BF% (alcohol/smoking-adjusted)	Both	-0.3418	0.0209	-16.3201	7.107e-60	0.1711	0.0061	0.9263	0.0101	-0.03	0.0068
Education Years	Both	BF% (not adjusted)	Both	-0.3446	0.0207	-16.6468	3.193e-62	0.2068	0.0078	1.041	0.0104	-0.0309	0.0069
Education Years	Both	BMI (alcohol/smoking-adjusted)	Both	-0.3348	0.0204	-16.405	1.7609e-60	0.1711	0.0061	0.9263	0.0101	-0.0326	0.0067
Education Years	Both	BMI (not adjusted)	Both	-0.3435	0.0201	-17.0575	3.0751e-65	0.2174	0.0089	1.0384	0.0106	-0.0343	0.0068
Education Years	Both	FFM (alcohol/smoking-adjusted)	Both	-0.029	0.0199	-1.461	0.144	0.29	0.0132	1.0583	0.0157	0.0022	0.0073
Education Years	Both	FFM (not adjusted)	Both	-0.031	0.0195	-1.586	0.1127	0.2891	0.0131	1.0582	0.0156	0.0013	0.0072
Education Years	Both	FM (alcohol/smoking-adjusted)	Both	-0.2975	0.0212	-14.0207	1.1641e-44	0.2086	0.008	1.0352	0.0105	-0.0235	0.0068
Education Years	Both	FM (not adjusted)	Both	-0.3023	0.0209	-14.4316	3.2731e-47	0.2091	0.008	1.0355	0.0107	-0.0247	0.0069
Education Years	Female	BF% (alcohol/smoking-adjusted)	Both	-0.3348	0.0231	-14.5211	8.9019e-48	0.1799	0.0079	0.9515	0.0087	-0.0156	0.0066
Education Years	Female	BF% (not adjusted)	Both	-0.3371	0.0229	-14.734	3.9019e-49	0.2067	0.0083	1.0416	0.0105	-0.0167	0.0065
Education Years	Female	BMI (alcohol/smoking-adjusted)	Both	-0.3187	0.0226	-14.0927	4.2125e-45	0.1799	0.0079	0.9515	0.0087	-0.0175	0.0061
Education Years	Female	BMI (not adjusted)	Both	-0.3266	0.0222	-14.6872	7.7843e-49	0.2185	0.0099	1.0362	0.0103	-0.0193	0.0061
Education Years	Female	FFM (alcohol/smoking-adjusted)	Both	0.0049	0.0234	0.2077	0.8355	0.2923	0.0136	1.053	0.0158	0.0026	0.0068
Education Years	Female	FFM (not adjusted)	Both	0.0036	0.0234	0.1546	0.8772	0.2915	0.0135	1.0529	0.016	0.0013	0.0071
Education Years	Female	FM (alcohol/smoking-adjusted)	Both	-0.2792	0.0235	-11.8838	1.4372e-32	0.2093	0.0089	1.0339	0.0103	-0.0119	0.0063
Education Years	Female	FM (not adjusted)	Both	-0.2834	0.0233	-12.1843	3.771e-34	0.2098	0.009	1.0341	0.0104	-0.0134	0.0063
Education Years	Male	BF% (alcohol/smoking-adjusted)	Both	-0.3547	0.0237	-14.9416	1.7656e-50	0.2014	0.0093	0.9476	0.0075	-0.0258	0.006
Education Years	Male	BF% (not adjusted)	Both	-0.3579	0.0238	-15.0637	2.8055e-51	0.2071	0.0078	1.0406	0.0103	-0.026	0.0061
Education Years	Male	BMI (alcohol/smoking-adjusted)	Both	-0.3514	0.0245	-14.315	1.7633e-46	0.2014	0.0093	0.9476	0.0075	-0.0291	0.0062
Education Years	Male	BMI (not adjusted)	Both	-0.3602	0.0245	-14.7052	5.9657e-49	0.218	0.0091	1.0372	0.0101	-0.03	0.0063
Education Years	Male	FFM (alcohol/smoking-adjusted)	Both	-0.0659	0.0237	-2.7784	0.0055	0.2909	0.0135	1.0563	0.0157	0.0008	0.0066
Education Years	Male	FFM (not adjusted)	Both	-0.0682	0.0237	-2.8801	0.004	0.29	0.0132	1.0562	0.0154	0.0006	0.0067
Education Years	Male	FM (alcohol/smoking-adjusted)	Both	-0.32	0.0245	-13.067	5.0838e-39	0.209	0.0082	1.0345	0.0103	-0.0208	0.0061
Education Years	Male	FM (not adjusted)	Both	-0.325	0.0245	-13.2591	3.9969e-40	0.2095	0.0081	1.0348	0.0102	-0.0212	0.0062
Insomnia	Both	BF% (alcohol/smoking-adjusted)	Both	0.227	0.0406	5.5902	2.2676e-08	0.0479	0.0048	1.0026	0.007	0.0087	0.0049
Insomnia	Both	BF% (not adjusted)	Both	0.2248	0.0412	5.4597	4.7692e-08	0.2075	0.0078	1.0388	0.0107	0.0085	0.005
Insomnia	Both	BMI (alcohol/smoking-adjusted)	Both	0.2154	0.0418	5.152	2.5771e-07	0.0479	0.0048	1.0026	0.007	0.0149	0.0051
Insomnia	Both	BMI (not adjusted)	Both	0.214	0.0416	5.146	2.6613e-07	0.218	0.0091	1.0367	0.0108	0.0147	0.0052
Insomnia	Both	FFM (alcohol/smoking-adjusted)	Both	0.0551	0.0348	1.5813	0.1138	0.2901	0.0133	1.057	0.0157	0.0001	0.0055
Insomnia	Both	FFM (not adjusted)	Both	0.0534	0.0351	1.5205	0.1284	0.2894	0.0131	1.0566	0.016	0.0002	0.0054
Insomnia	Both	FM (alcohol/smoking-adjusted)	Both	0.2152	0.0407	5.282	1.2781e-07	0.0479	0.0048	1.0026	0.007	0.0093	0.005
Insomnia	Both	FM (not adjusted)	Both	0.2129	0.0412	5.1643	2.4133e-07	0.2099	0.0082	1.0331	0.0109	0.0092	0.0051
Insomnia	Female	BF% (alcohol/smoking-adjusted)	Both	0.2509	0.0522	4.8021	1.5702e-06	0.0486	0.0085	1.0041	0.0064	0.0096	0.0049
Insomnia	Female	BF% (not adjusted)	Both	0.2515	0.053	4.7472	2.0629e-06	0.2075	0.0078	1.0388	0.0107	0.0094	0.0051
Insomnia	Female	BMI (alcohol/smoking-adjusted)	Both	0.2336	0.0501	4.6619	3.1333e-06	0.0486	0.0085	1.0041	0.0064	0.0161	0.0047
Insomnia	Female	BMI (not adjusted)	Both	0.2358	0.0499	4.7225	2.3293e-06	0.218	0.0091	1.0367	0.0107	0.0161	0.0048
Insomnia	Female	FFM (alcohol/smoking-adjusted)	Both	0.056	0.0438	1.2773	0.2015	0.2902	0.0133	1.057	0.0157	0.0013	0.0053
Insomnia	Female	FFM (not adjusted)	Both	0.0556	0.0441	1.2606	0.2075	0.2894	0.0131	1.0566	0.016	0.0015	0.0054
Insomnia	Female	FM (alcohol/smoking-adjusted)	Both	0.2277	0.0495	4.6049	4.1266e-06	0.0486	0.0085	1.0041	0.0064	0.0107	0.0049
Insomnia	Female	FM (not adjusted)	Both	0.2284	0.0498	4.5864	4.5095e-06	0.2099	0.0082	1.0331	0.0109	0.0107	0.005
Insomnia	Male	BF% (alcohol/smoking-adjusted)	Both	0.171	0.0501	3.4147	0.0006	0.0605	0.0088	0.9938	0.0073	0.0023	0.0051
Insomnia	Male	BF% (not adjusted)	Both	0.167	0.0506	3.2985	0.001	0.2076	0.0078	1.0387	0.0107	0.0021	0.0051
Insomnia	Male	BMI (alcohol/smoking-adjusted)	Both	0.1642	0.0527	3.1179	0.0018	0.0605	0.0088	0.9938	0.0073	0.0044	0.0053
Insomnia	Male	BMI (not adjusted)	Both	0.16	0.0527	3.0358	0.0024	0.218	0.0091	1.0366	0.0107	0.004	0.0053
Insomnia	Male	FFM (alcohol/smoking-adjusted)	Both	0.0456	0.0432	1.0557	0.2911	0.2901	0.0133	1.057	0.0157	-0.0016	0.0053
Insomnia	Male	FFM (not adjusted)	Both	0.0427	0.0438	0.9756	0.3293	0.2894	0.0131	1.0566	0.0159	-0.0018	0.0053
Insomnia	Male	FM (alcohol/smoking-adjusted)	Both	0.1728	0.0489	3.5346	0.0004	0.0605	0.0088	0.9938	0.0073	0.0018	0.005
Insomnia	Male	FM (not adjusted)	Both	0.1684	0.0495	3.4039	0.0007	0.2099	0.0082	1.033	0.0109	0.0016	0.005
Major depressive disorder (MDD)	Both	BF% (alcohol/smoking-adjusted)	Both	0.0127	0.0426	0.2972	0.7663	0.1072	0.0137	0.9912	0.007	0.0025	0.0055
Major depressive disorder (MDD)	Both	BF% (not adjusted)	Both	0.0127	0.0419	0.3033	0.7616	0.2078	0.0078	1.038	0.01	0.0022	0.0055
Major depressive disorder (MDD)	Both	BMI (alcohol/smoking-adjusted)	Both	0.0276	0.0466	0.5917	0.5541	0.1072	0.0137	0.9912	0.007	-0.0011	0.0054
Major depressive disorder (MDD)	Both	BMI (not adjusted)	Both	0.0281	0.0465	0.6055	0.5449	0.2193	0.0093	1.0331	0.0098	-0.001	0.0054
Major depressive disorder (MDD)	Both	FFM (alcohol/smoking-adjusted)	Both	-0.0449	0.0361	-1.2434	0.2137	0.2918	0.0134	1.0534	0.0153	0.0022	0.0052
Major depressive disorder (MDD)	Both	FFM (not adjusted)	Both	-0.0467	0.0364	-1.2838	0.1992	0.291	0.0132	1.0531	0.0149	0.0023	0.0051
Major depressive disorder (MDD)	Both	FM (alcohol/smoking-adjusted)	Both	0.0003	0.0418	0.0064	0.9949	0.2099	0.0083	1.0313	0.0099	0.0007	0.0052
Major depressive disorder (MDD)	Both	FM (not adjusted)	Both	0.0008	0.0417	0.0183	0.9854	0.2104	0.0082	1.0315	0.01	0.0005	0.0053
Major depressive disorder (MDD)	Female	BF% (alcohol/smoking-adjusted)	Both	0.0519	0.0444	1.1703	0.2419	0.1394	0.0211	0.9794	0.0068	-0.0015	0.0052
Major depressive disorder (MDD)	Female	BF% (not adjusted)	Both	0.0537	0.0445	1.2063	0.2277	0.2079	0.008	1.0385	0.0105	-0.0019	0.0052
Major depressive disorder (MDD)	Female	BMI (alcohol/smoking-adjusted)	Both	0.0433	0.0487	0.8904	0.3733	0.1394	0.0211	0.9794	0.0068	-0.0028	0.005
Major depressive disorder (MDD)	Female	BMI (not adjusted)	Both	0.0469	0.0481	0.9741	0.33	0.2194	0.0093	1.0339	0.0105	-0.0029	0.005
Major depressive disorder (MDD)	Female	FFM (alcohol/smoking-adjusted)	Both	-0.0424	0.0392	-1.0805	0.2799	0.1394	0.0211	0.9794	0.0068	0.0031	0.0053
Major depressive disorder (MDD)	Female	FFM (not adjusted)	Both	-0.0433	0.04	-1.082	0.2792	0.2909	0.0134	1.0543	0.0152	0.0032	0.0055
Major depressive disorder (MDD)	Female	FM (alcohol/smoking-adjusted)	Both	0.027	0.0432	0.6241	0.5326	0.1394	0.0211	0.9794	0.0068	-0.0021	0.005
Major depressive disorder (MDD)	Female	FM (not adjusted)	Both	0.0297	0.0437	0.6792	0.497	0.2106	0.0082	1.032	0.0104	-0.0024	0.005
Major depressive disorder (MDD)	Male	BF% (alcohol/smoking-adjusted)	Both	-0.1148	0.0989	-1.1614	0.2455	0.0528	0.0281	1.0257	0.0064	0.0084	0.0055
Major depressive disorder (MDD)	Male	BF% (not adjusted)	Both	-0.1185	0.0994	-1.1921	0.2332	0.2081	0.0078	1.0382	0.0104	0.0084	0.0055
Major depressive disorder (MDD)	Male	BMI (alcohol/smoking-adjusted)	Both	-0.0574	0.0919	-0.6241	0.5326	0.0528	0.0281	1.0257	0.0064	0.0041	0.0054
Major depressive disorder (MDD)	Male	BMI (not adjusted)	Both	-0.0637	0.0925	-0.6882	0.4913	0.2188	0.0086	1.0349	0.0102	0.0045	0.0055
Major depressive disorder (MDD)	Male	FFM (alcohol/smoking-adjusted)	Both	-0.1111	0.0784	-1.4183	0.1561	0.0528	0.0281	1.0257	0.0064	0.002	0.0054
Major depressive disorder (MDD)	Male	FFM (not adjusted)	Both	-0.1155	0.0783	-1.4758	0.14	0.2912	0.0134	1.0551	0.0157	0.0022	0.0054
Major depressive disorder (MDD)	Male	FM (alcohol/smoking-adjusted)	Both	-0.1141	0.0936	-1.2195	0.2226	0.0528	0.0281	1.0257	0.0064	0.0064	0.0053
Major depressive disorder (MDD)	Male	FM (not adjusted)	Both	-0.1188	0.0942	-1.2603	0.2076	0.2103	0.0082	1.0323	0.0107	0.0065	0.0054
Migraine	Both	BF% (alcohol/smoking-adjusted)	Both	0.0048	0.0377	0.1269	0.899	0.037	0.0032	1.0256	0.0083	0.0029	0.0057
Migraine	Both	BF% (not adjusted)	Both	0.0099	0.038	0.2616	0.7936	0.2056	0.0083	1.046	0.0109	0.0029	0.0057
Migraine	Both	BMI (alcohol/smoking-adjusted)	Both	-0.0292	0.0373	-0.7825	0.4339	0.037	0.0032	1.0256	0.0083	0.0077	0.0062
Migraine	Both	BMI (not adjusted)	Both	-0.0189	0.0383	-0.4942	0.6212	0.2185	0.0099	1.0374	0.0106	0.0075	0.0063
Migraine	Both	FFM (alcohol/smoking-adjusted)	Both	-0.1143	0.0359	-3.1844	0.0015	0.037	0.0032	1.0256	0.0083	0.0133	0.0064
Migraine	Both	FFM (not adjusted)	Both	-0.1097	0.0369	-2.971	0.003	0.2894	0.0137	1.0594	0.0164	0.0132	0.0065
Migraine	Both	FM (alcohol/smoking-adjusted)	Both	-0.0338	0.0377	-0.8953	0.3706	0.037	0.0032	1.0256	0.0083	0.007	0.0057
Migraine	Both	FM (not adjusted)	Both	-0.0266	0.0387	-0.689	0.4908	0.2086	0.009	1.0386	0.0108	0.007	0.0058
Migraine	Female	BF% (alcohol/smoking-adjusted)	Both	-0.0124	0.0139	-0.8941	0.3712	0.0592	0.0075	1.0389	0.0092	0.0035	0.0035
Migraine	Female	BF% (not adjusted)	Both	-0.012	0.0138	-0.8704	0.3841	0.2091	0.009	1.0505	0.0156	0.0035	0.0034
Migraine	Female	BMI (alcohol/smoking-adjusted)	Both	-0.005	0.0151	-0.3326	0.7394	0.0592	0.0075	1.0389	0.0092	0.0025	0.0037
Migraine	Female	BMI (not adjusted)	Both	-0.0049	0.0154	-0.3205	0.7486	0.2181	0.0098	1.0495	0.0161	0.0025	0.0038
Migraine	Female	FFM (alcohol/smoking-adjusted)	Both	0.01	0.0139	0.7236	0.4693	0.0592	0.0075	1.0389	0.0092	-0.0028	0.0038
Migraine	Female	FFM (not adjusted)	Both	0.0102	0.0142	0.7177	0.4729	0.2911	0.0156	1.0608	0.0245	-0.0028	0.0039
Migraine	Female	FM (alcohol/smoking-adjusted)	Both	-0.0064	0.0143	-0.4453	0.6561	0.0592	0.0075	1.0389	0.0092	0.0023	0.0035
Migraine	Female	FM (not adjusted)	Both	-0.0059	0.0145	-0.4092	0.6824	0.2104	0.0091	1.0462	0.0166	0.0023	0.0035
Migraine	Male	BF% (alcohol/smoking-adjusted)	Both	-0.0133	0.0259	-0.513	0.6079	0.0443	0.0176	1.0168	0.0083	0.0024	0.0035
Migraine	Male	BF% (not adjusted)	Both	-0.0138	0.0256	-0.5391	0.5898	0.2102	0.0093	1.0513	0.0158	0.0024	0.0035
Migraine	Male	BMI (alcohol/smoking-adjusted)	Both	0.0063	0.0244	0.2584	0.7961	0.0443	0.0176	1.0168	0.0083	-0.0004	0.0035
Migraine	Male	BMI (not adjusted)	Both	0.0063	0.0242	0.2597	0.7951	0.2196	0.0109	1.0522	0.016	-0.0005	0.0035
Migraine	Male	FFM (alcohol/smoking-adjusted)	Both	-0.0208	0.0258	-0.8045	0.4211	0.0443	0.0176	1.0168	0.0083	0.0002	0.0041
Migraine	Male	FFM (not adjusted)	Both	-0.0216	0.0256	-0.846	0.3976	0.292	0.0159	1.0685	0.0253	0.0003	0.0041
Migraine	Male	FM (alcohol/smoking-adjusted)	Both	-0.0173	0.0267	-0.6462	0.5181	0.0443	0.0176	1.0168	0.0083	0.0018	0.0037
Migraine	Male	FM (not adjusted)	Both	-0.0174	0.0262	-0.6653	0.5059	0.2116	0.0098	1.0491	0.0165	0.0017	0.0036
Neuroticism	Both	BF% (alcohol/smoking-adjusted)	Both	-0.0363	0.03	-1.2095	0.2265	0.1008	0.0081	1.0036	0.0109	-0.0045	0.0062
Neuroticism	Both	BF% (not adjusted)	Both	-0.0354	0.0299	-1.1852	0.2359	0.2076	0.0077	1.0383	0.0102	-0.0047	0.0063
Neuroticism	Both	BMI (alcohol/smoking-adjusted)	Both	-0.0709	0.0372	-1.907	0.0565	0.1008	0.0081	1.0036	0.0109	-0.0105	0.0077
Neuroticism	Both	BMI (not adjusted)	Both	-0.0689	0.0369	-1.8662	0.062	0.2182	0.0089	1.0356	0.0103	-0.0108	0.0077
Neuroticism	Both	FFM (alcohol/smoking-adjusted)	Both	-0.0684	0.0248	-2.7588	0.0058	0.1008	0.0081	1.0036	0.0109	-0.0314	0.0066
Neuroticism	Both	FFM (not adjusted)	Both	-0.0685	0.0249	-2.7489	0.006	0.2897	0.013	1.0557	0.0155	-0.0316	0.0066
Neuroticism	Both	FM (alcohol/smoking-adjusted)	Both	-0.0583	0.03	-1.9429	0.052	0.1008	0.0081	1.0036	0.0109	-0.0103	0.0065
Neuroticism	Both	FM (not adjusted)	Both	-0.057	0.0297	-1.9173	0.0552	0.2098	0.0079	1.033	0.0105	-0.0106	0.0065
Neuroticism	Female	BF% (alcohol/smoking-adjusted)	Both	-0.0095	0.0375	-0.2534	0.8	0.1048	0.0102	0.9994	0.0083	-0.0076	0.0056
Neuroticism	Female	BF% (not adjusted)	Both	-0.0097	0.0366	-0.2662	0.7901	0.2076	0.0077	1.0383	0.0102	-0.0075	0.0056
Neuroticism	Female	BMI (alcohol/smoking-adjusted)	Both	-0.0484	0.0421	-1.1507	0.2499	0.1048	0.0102	0.9994	0.0083	-0.0054	0.0063
Neuroticism	Female	BMI (not adjusted)	Both	-0.047	0.0417	-1.1258	0.2603	0.2182	0.0089	1.0356	0.0103	-0.0053	0.0063
Neuroticism	Female	FFM (alcohol/smoking-adjusted)	Both	-0.086	0.0291	-2.9572	0.0031	0.1048	0.0102	0.9994	0.0083	-0.0267	0.006
Neuroticism	Female	FFM (not adjusted)	Both	-0.0868	0.0293	-2.9598	0.0031	0.2897	0.013	1.0557	0.0155	-0.0266	0.0061
Neuroticism	Female	FM (alcohol/smoking-adjusted)	Both	-0.0437	0.0356	-1.2268	0.2199	0.1048	0.0102	0.9994	0.0083	-0.0093	0.0058
Neuroticism	Female	FM (not adjusted)	Both	-0.0433	0.035	-1.2373	0.216	0.2098	0.0079	1.033	0.0105	-0.0092	0.0058
Neuroticism	Male	BF% (alcohol/smoking-adjusted)	Both	-0.0641	0.0362	-1.7698	0.0768	0.1018	0.0133	1.0065	0.0101	0.0016	0.006
Neuroticism	Male	BF% (not adjusted)	Both	-0.0622	0.0364	-1.7059	0.088	0.2076	0.0077	1.0383	0.0102	0.0012	0.006
Neuroticism	Male	BMI (alcohol/smoking-adjusted)	Both	-0.1015	0.0449	-2.2618	0.0237	0.1018	0.0133	1.0065	0.0101	-0.0074	0.0072
Neuroticism	Male	BMI (not adjusted)	Both	-0.0987	0.0443	-2.2258	0.026	0.2182	0.0089	1.0356	0.0103	-0.008	0.0071
Neuroticism	Male	FFM (alcohol/smoking-adjusted)	Both	-0.0603	0.0324	-1.858	0.0632	0.1018	0.0133	1.0065	0.0101	-0.0163	0.006
Neuroticism	Male	FFM (not adjusted)	Both	-0.0595	0.0325	-1.8272	0.0677	0.2897	0.013	1.0557	0.0155	-0.0167	0.006
Neuroticism	Male	FM (alcohol/smoking-adjusted)	Both	-0.0763	0.0361	-2.1118	0.0347	0.1018	0.0133	1.0065	0.0101	-0.0044	0.0059
Neuroticism	Male	FM (not adjusted)	Both	-0.0741	0.0359	-2.0619	0.0392	0.2098	0.0079	1.033	0.0105	-0.0049	0.0059
Obsessive compulsive disorder (OCD)	Both	BF% (alcohol/smoking-adjusted)	Both	-0.3149	0.0515	-6.1123	9.8223e-10	0.3351	0.0474	0.9902	0.0065	-0.0003	0.0057
Obsessive compulsive disorder (OCD)	Both	BF% (not adjusted)	Both	-0.3172	0.0507	-6.2528	4.0327e-10	0.2075	0.0078	1.0389	0.01	0.0001	0.0057
Obsessive compulsive disorder (OCD)	Both	BMI (alcohol/smoking-adjusted)	Both	-0.3171	0.0537	-5.9024	3.5823e-09	0.3351	0.0474	0.9902	0.0065	0.001	0.0061
Obsessive compulsive disorder (OCD)	Both	BMI (not adjusted)	Both	-0.3205	0.054	-5.9348	2.9424e-09	0.2191	0.0092	1.0336	0.0099	0.0016	0.0062
Obsessive compulsive disorder (OCD)	Both	FFM (alcohol/smoking-adjusted)	Both	-0.1154	0.0428	-2.6985	0.007	0.3351	0.0474	0.9902	0.0065	-0.0039	0.0059
Obsessive compulsive disorder (OCD)	Both	FFM (not adjusted)	Both	-0.1181	0.0426	-2.7718	0.0056	0.2911	0.0132	1.0532	0.0153	-0.0034	0.0058
Obsessive compulsive disorder (OCD)	Both	FM (alcohol/smoking-adjusted)	Both	-0.299	0.0525	-5.697	1.2191e-08	0.3351	0.0474	0.9902	0.0065	-0.0013	0.0058
Obsessive compulsive disorder (OCD)	Both	FM (not adjusted)	Both	-0.3018	0.0515	-5.8624	4.5628e-09	0.2102	0.0082	1.0322	0.0101	-0.0009	0.0058
Obsessive compulsive disorder (OCD)	Female	BF% (alcohol/smoking-adjusted)	Both	-0.2939	0.0808	-3.637	0.0003	0.3078	0.0869	0.9933	0.0079	0.0041	0.0067
Obsessive compulsive disorder (OCD)	Female	BF% (not adjusted)	Both	-0.298	0.0812	-3.6693	0.0002	0.2068	0.0089	1.0568	0.013	0.0046	0.0067
Obsessive compulsive disorder (OCD)	Female	BMI (alcohol/smoking-adjusted)	Both	-0.2936	0.0819	-3.5858	0.0003	0.3078	0.0869	0.9933	0.0079	0.0064	0.0071
Obsessive compulsive disorder (OCD)	Female	BMI (not adjusted)	Both	-0.2987	0.082	-3.642	0.0003	0.2192	0.0107	1.0482	0.0135	0.0072	0.0071
Obsessive compulsive disorder (OCD)	Female	FFM (alcohol/smoking-adjusted)	Both	-0.0853	0.0662	-1.2881	0.1977	0.3078	0.0869	0.9933	0.0079	-0.0029	0.0075
Obsessive compulsive disorder (OCD)	Female	FFM (not adjusted)	Both	-0.0877	0.0665	-1.3196	0.187	0.2929	0.0159	1.0676	0.0219	-0.0025	0.0075
Obsessive compulsive disorder (OCD)	Female	FM (alcohol/smoking-adjusted)	Both	-0.2713	0.0791	-3.4296	0.0006	0.3078	0.0869	0.9933	0.0079	0.0034	0.0068
Obsessive compulsive disorder (OCD)	Female	FM (not adjusted)	Both	-0.276	0.0798	-3.4598	0.0005	0.2096	0.01	1.0499	0.014	0.0041	0.0068
Obsessive compulsive disorder (OCD)	Male	BF% (alcohol/smoking-adjusted)	Both	-0.4742	0.2295	-2.0668	0.0388	0.1454	0.1175	1.0051	0.0079	-0.0109	0.0071
Obsessive compulsive disorder (OCD)	Male	BF% (not adjusted)	Both	-0.4841	0.2299	-2.1055	0.0352	0.2076	0.009	1.0552	0.0133	-0.0104	0.0071
Obsessive compulsive disorder (OCD)	Male	BMI (alcohol/smoking-adjusted)	Both	-0.4951	0.2321	-2.1326	0.033	0.1454	0.1175	1.0051	0.0079	-0.0074	0.0074
Obsessive compulsive disorder (OCD)	Male	BMI (not adjusted)	Both	-0.5085	0.2347	-2.1663	0.0303	0.2194	0.0108	1.0482	0.0137	-0.007	0.0074
Obsessive compulsive disorder (OCD)	Male	FFM (alcohol/smoking-adjusted)	Both	-0.1659	0.1232	-1.3464	0.1782	0.1454	0.1175	1.0051	0.0079	-0.0039	0.0069
Obsessive compulsive disorder (OCD)	Male	FFM (not adjusted)	Both	-0.1743	0.1255	-1.3885	0.165	0.2929	0.0159	1.0677	0.0219	-0.0036	0.007
Obsessive compulsive disorder (OCD)	Male	FM (alcohol/smoking-adjusted)	Both	-0.4583	0.223	-2.0554	0.0398	0.1454	0.1175	1.0051	0.0079	-0.0094	0.007
Obsessive compulsive disorder (OCD)	Male	FM (not adjusted)	Both	-0.4696	0.2246	-2.0911	0.0365	0.2101	0.01	1.049	0.0141	-0.0089	0.007
Post-traumatic stress disorder	Both	BF% (alcohol/smoking-adjusted)	Both	0.3679	0.1175	3.1326	0.0017	0.1173	0.0538	0.9941	0.006	-0.0134	0.0054
Post-traumatic stress disorder	Both	BF% (not adjusted)	Both	0.3549	0.1139	3.1159	0.0018	0.2077	0.0077	1.0382	0.0102	-0.013	0.0054
Post-traumatic stress disorder	Both	BMI (alcohol/smoking-adjusted)	Both	0.3659	0.1171	3.125	0.0018	0.1173	0.0538	0.9941	0.006	-0.0113	0.0055
Post-traumatic stress disorder	Both	BMI (not adjusted)	Both	0.3533	0.114	3.0985	0.0019	0.2182	0.0089	1.0356	0.0103	-0.0107	0.0055
Post-traumatic stress disorder	Both	FFM (alcohol/smoking-adjusted)	Both	0.1012	0.0794	1.2749	0.2023	0.1173	0.0538	0.9941	0.006	-0.0042	0.0054
Post-traumatic stress disorder	Both	FFM (not adjusted)	Both	0.0945	0.0776	1.2172	0.2235	0.2897	0.013	1.0557	0.0155	-0.0038	0.0053
Post-traumatic stress disorder	Both	FM (alcohol/smoking-adjusted)	Both	0.3397	0.1162	2.9241	0.0035	0.1173	0.0538	0.9941	0.006	-0.012	0.0055
Post-traumatic stress disorder	Both	FM (not adjusted)	Both	0.328	0.1125	2.915	0.0036	0.2098	0.0079	1.0329	0.0105	-0.0116	0.0054
Post-traumatic stress disorder	Female	BF% (alcohol/smoking-adjusted)	Both	0.2043	0.0697	2.932	0.0034	0.4634	0.1265	0.9856	0.0062	-0.0103	0.005
Post-traumatic stress disorder	Female	BF% (not adjusted)	Both	0.1975	0.071	2.7812	0.0054	0.2073	0.0077	1.0392	0.0101	-0.01	0.0051
Post-traumatic stress disorder	Female	BMI (alcohol/smoking-adjusted)	Both	0.2195	0.0674	3.2592	0.0011	0.4634	0.1265	0.9856	0.0062	-0.0107	0.0052
Post-traumatic stress disorder	Female	BMI (not adjusted)	Both	0.2118	0.0692	3.0586	0.0022	0.2183	0.0092	1.0352	0.01	-0.0103	0.0053
Post-traumatic stress disorder	Female	FFM (alcohol/smoking-adjusted)	Both	0.0565	0.0548	1.0311	0.3025	0.4634	0.1265	0.9856	0.0062	-0.007	0.0052
Post-traumatic stress disorder	Female	FFM (not adjusted)	Both	0.0503	0.0554	0.9074	0.3642	0.2897	0.0131	1.056	0.0152	-0.0064	0.0052
Post-traumatic stress disorder	Female	FM (alcohol/smoking-adjusted)	Both	0.1998	0.0674	2.9639	0.003	0.4634	0.1265	0.9856	0.0062	-0.011	0.0051
Post-traumatic stress disorder	Female	FM (not adjusted)	Both	0.1924	0.069	2.7886	0.0053	0.2097	0.0081	1.0332	0.0101	-0.0107	0.0051
Post-traumatic stress disorder	Male	BF% (alcohol/smoking-adjusted)	Both	0.4186	0.5442	0.7691	0.4418	0.0423	0.0914	0.9993	0.0057	-0.0073	0.0053
Post-traumatic stress disorder	Male	BF% (not adjusted)	Both	0.4107	0.5238	0.784	0.433	0.2072	0.0078	1.0394	0.0102	-0.0074	0.0054
Post-traumatic stress disorder	Male	BMI (alcohol/smoking-adjusted)	Both	0.4662	0.5951	0.7834	0.4334	0.0423	0.0914	0.9993	0.0057	-0.0062	0.0054
Post-traumatic stress disorder	Male	BMI (not adjusted)	Both	0.4615	0.5716	0.8073	0.4195	0.2183	0.0092	1.0352	0.0101	-0.0063	0.0055
Post-traumatic stress disorder	Male	FFM (alcohol/smoking-adjusted)	Both	0.2946	0.4482	0.6573	0.511	0.0423	0.0914	0.9993	0.0057	-0.007	0.0053
Post-traumatic stress disorder	Male	FFM (not adjusted)	Both	0.2941	0.4168	0.7057	0.4804	0.2902	0.0132	1.0548	0.0153	-0.0072	0.0052
Post-traumatic stress disorder	Male	FM (alcohol/smoking-adjusted)	Both	0.4142	0.5534	0.7484	0.4542	0.0423	0.0914	0.9993	0.0057	-0.0073	0.0052
Post-traumatic stress disorder	Male	FM (not adjusted)	Both	0.4093	0.5327	0.7683	0.4423	0.2098	0.0082	1.0328	0.0103	-0.0074	0.0053
Schizophrenia	Both	BF% (alcohol/smoking-adjusted)	Both	-0.0931	0.0208	-4.4848	7.2976e-06	0.4637	0.0169	1.0405	0.0105	0.0079	0.0061
Schizophrenia	Both	BF% (not adjusted)	Both	-0.0951	0.0212	-4.4825	7.378e-06	0.2078	0.0078	1.0379	0.0103	0.0074	0.0063
Schizophrenia	Both	BMI (alcohol/smoking-adjusted)	Both	-0.1189	0.0216	-5.4966	3.8719e-08	0.4637	0.0169	1.0405	0.0105	0.0088	0.0063
Schizophrenia	Both	BMI (not adjusted)	Both	-0.1212	0.0218	-5.5534	2.8021e-08	0.219	0.0091	1.0336	0.0101	0.0082	0.0065
Schizophrenia	Both	FFM (alcohol/smoking-adjusted)	Both	-0.0763	0.0203	-3.7566	0.0002	0.4637	0.0169	1.0405	0.0105	-0.0037	0.0068
Schizophrenia	Both	FFM (not adjusted)	Both	-0.078	0.0203	-3.8484	0.0001	0.2906	0.0132	1.0537	0.0153	-0.0042	0.0068
Schizophrenia	Both	FM (alcohol/smoking-adjusted)	Both	-0.1061	0.0206	-5.1386	2.7676e-07	0.4637	0.0169	1.0405	0.0105	0.0065	0.006
Schizophrenia	Both	FM (not adjusted)	Both	-0.1083	0.0211	-5.1442	2.6868e-07	0.2103	0.0081	1.0317	0.0103	0.0059	0.0062
Schizophrenia	Female	BF% (alcohol/smoking-adjusted)	Both	-0.1156	0.0291	-3.9759	7.0107e-05	0.3691	0.0215	1.0243	0.0077	0.0078	0.006
Schizophrenia	Female	BF% (not adjusted)	Both	-0.1168	0.0294	-3.9662	7.3013e-05	0.2077	0.0078	1.0382	0.0103	0.0072	0.0061
Schizophrenia	Female	BMI (alcohol/smoking-adjusted)	Both	-0.1284	0.0292	-4.3943	1.1111e-05	0.3691	0.0215	1.0243	0.0077	0.0058	0.0059
Schizophrenia	Female	BMI (not adjusted)	Both	-0.1305	0.029	-4.5028	6.7066e-06	0.2192	0.0091	1.0331	0.01	0.0051	0.006
Schizophrenia	Female	FFM (alcohol/smoking-adjusted)	Both	-0.0645	0.0263	-2.4547	0.0141	0.3691	0.0215	1.0243	0.0077	-0.0044	0.0058
Schizophrenia	Female	FFM (not adjusted)	Both	-0.0661	0.0257	-2.5692	0.0102	0.2908	0.0132	1.0535	0.0152	-0.0048	0.0058
Schizophrenia	Female	FM (alcohol/smoking-adjusted)	Both	-0.1182	0.0286	-4.1357	3.5386e-05	0.3691	0.0215	1.0243	0.0077	0.0047	0.0058
Schizophrenia	Female	FM (not adjusted)	Both	-0.1199	0.0287	-4.1728	3.0082e-05	0.2103	0.0081	1.0316	0.0103	0.004	0.0059
Schizophrenia	Male	BF% (alcohol/smoking-adjusted)	Both	-0.0717	0.0221	-3.2491	0.0012	0.4986	0.02	1.0035	0.008	0.0035	0.0055
Schizophrenia	Male	BF% (not adjusted)	Both	-0.0746	0.0221	-3.3772	0.0007	0.2078	0.0078	1.0379	0.0103	0.0034	0.0055
Schizophrenia	Male	BMI (alcohol/smoking-adjusted)	Both	-0.1037	0.0249	-4.1582	3.2071e-05	0.4986	0.02	1.0035	0.008	0.0056	0.0062
Schizophrenia	Male	BMI (not adjusted)	Both	-0.1068	0.025	-4.2709	1.9472e-05	0.219	0.0091	1.0335	0.0101	0.0055	0.0063
Schizophrenia	Male	FFM (alcohol/smoking-adjusted)	Both	-0.0693	0.0224	-3.0949	0.002	0.4986	0.02	1.0035	0.008	-0.0043	0.0066
Schizophrenia	Male	FFM (not adjusted)	Both	-0.0715	0.0225	-3.1841	0.0015	0.2905	0.0132	1.0539	0.0154	-0.0046	0.0066
Schizophrenia	Male	FM (alcohol/smoking-adjusted)	Both	-0.0874	0.0227	-3.8438	0.0001	0.4986	0.02	1.0035	0.008	0.0034	0.0056
Schizophrenia	Male	FM (not adjusted)	Both	-0.0904	0.0228	-3.9673	7.27e-05	0.2103	0.0081	1.0317	0.0103	0.0033	0.0057
Smoking	Both	BF% (alcohol/smoking-adjusted)	Both	0.2854	0.0288	9.9149	3.587e-23	0.2647	0.0169	1.0515	0.0081	0.029	0.0063
Smoking	Both	BF% (not adjusted)	Both	0.27	0.0295	9.1529	5.5437e-20	0.2059	0.0083	1.0396	0.0106	0.0253	0.0063
Smoking	Both	BMI (alcohol/smoking-adjusted)	Both	0.3424	0.0304	11.244	2.4793e-29	0.2647	0.0169	1.0515	0.0081	0.026	0.0065
Smoking	Both	BMI (not adjusted)	Both	0.3236	0.0312	10.3575	3.8681e-25	0.2158	0.0097	1.038	0.0107	0.0214	0.0065
Smoking	Both	FFM (alcohol/smoking-adjusted)	Both	0.1546	0.029	5.3278	9.9393e-08	0.2647	0.0169	1.0515	0.0081	0.0132	0.0064
Smoking	Both	FFM (not adjusted)	Both	0.1433	0.029	4.9481	7.493e-07	0.2885	0.0134	1.0598	0.0157	0.0097	0.0064
Smoking	Both	FM (alcohol/smoking-adjusted)	Both	0.3042	0.0295	10.3221	5.5972e-25	0.2647	0.0169	1.0515	0.0081	0.028	0.0063
Smoking	Both	FM (not adjusted)	Both	0.2872	0.0302	9.5107	1.8934e-21	0.2079	0.009	1.0343	0.0109	0.0239	0.0063
