# Supplementary material for: Genetic correlations of psychiatric traits with body composition and glycemic traits are sex- and age-dependent
Source: Nat Commun. 2019 Dec 18;10:5765. doi: 10.1038/s41467-019-13544-0 (PMC6920448; doi:10.1038/s41467-019-13544-0)
Supplement: Supplementary file 10 — Supplementary Data 8 [file 41467_2019_13544_MOESM10_ESM.xlsx]

## Sheet: 12. Rg bc life stage
Supplementary Data 8. Genetic correlations between fat-free mass and body mass index in childhood and young adulthood, childhood overweight, and psychiatric disorders and behavioural traits. The correlations were calculated using linkage disequilibrium score regression (Bulik-Sullivan et. al, 2015). Bonferroni-corrected significance niveau: alpha = 0.05/210 = 0.0002. Abbreviations: rg=genetic cor…
Psychiatric/behavioural trait	Sex psy. trait	Body composition trait	Sex body composition	rg	se	z	p	h2_obs	h2_obs_se	h2_int	h2_int_se	gcov_int	gcov_int_se	significant	nominally
Attention deficit hyperactivity disorder (ADHD)	Both	BMI young adulthood	Both	0.1214	0.0592	2.052	0.0402	0.1963	0.0222	1.0124	0.0077	0.0011	0.0063		nominally
Attention deficit hyperactivity disorder (ADHD)	Both	BMI young adulthood	Female	0.147	0.1073	1.371	0.1704	0.0966	0.0378	1.0151	0.0072	0.0035	0.006
Attention deficit hyperactivity disorder (ADHD)	Both	BMI young adulthood	Male	0.1378	0.0687	2.0073	0.0447	0.2415	0.0372	1.0034	0.0072	-0.0032	0.0062		nominally
Attention deficit hyperactivity disorder (ADHD)	Female	BMI young adulthood	Both	-0.0221	0.0938	-0.2352	0.814	0.1932	0.022	1.0137	0.0081	0.0153	0.0057
Attention deficit hyperactivity disorder (ADHD)	Female	BMI young adulthood	Female	-0.0634	0.2032	-0.3121	0.7549	0.0894	0.0399	1.0178	0.0079	0.0135	0.0057
Attention deficit hyperactivity disorder (ADHD)	Female	BMI young adulthood	Male	0.0211	0.107	0.1976	0.8433	0.2425	0.037	1.0028	0.0077	0.007	0.0052
Attention deficit hyperactivity disorder (ADHD)	Male	BMI young adulthood	Both	0.1791	0.0741	2.4175	0.0156	0.1936	0.022	1.0138	0.008	-0.0053	0.0062		nominally
Attention deficit hyperactivity disorder (ADHD)	Male	BMI young adulthood	Female	0.2226	0.1331	1.6721	0.0945	0.09	0.0404	1.0177	0.0082	-0.0007	0.0056
Attention deficit hyperactivity disorder (ADHD)	Male	BMI young adulthood	Male	0.1907	0.0828	2.303	0.0213	0.2426	0.0373	1.003	0.0078	-0.0073	0.0061		nominally
Attention deficit hyperactivity disorder (ADHD)	Both	BMI childhood	Both	0.1532	0.0487	3.1439	0.0017	0.2594	0.0252	0.9874	0.0091	-0.001	0.0063		nominally
Attention deficit hyperactivity disorder (ADHD)	Female	BMI childhood	Both	0.1353	0.0848	1.5951	0.1107	0.2561	0.0253	0.9886	0.0084	0.0018	0.0057
Attention deficit hyperactivity disorder (ADHD)	Male	BMI childhood	Both	0.1619	0.0563	2.8742	0.0041	0.2567	0.0255	0.9881	0.0084	-0.0012	0.006		nominally
Attention deficit hyperactivity disorder (ADHD)	Both	FFM childhood	Both	0.0534	0.0658	0.812	0.4168	0.3609	0.0504	0.9828	0.0075	0.0015	0.0059
Attention deficit hyperactivity disorder (ADHD)	Female	FFM childhood	Both	0.0995	0.1051	0.9472	0.3435	0.3582	0.0524	0.983	0.0085	-0.0081	0.0055
Attention deficit hyperactivity disorder (ADHD)	Male	FFM childhood	Both	0.0522	0.0769	0.678	0.4977	0.3547	0.0526	0.9837	0.0084	0.0042	0.0059
Attention deficit hyperactivity disorder (ADHD)	Both	Overweight in childhood	Both	0.2157	0.0463	4.6545	3.2483e-06	0.4312	0.0441	0.9178	0.0087	-0.002	0.005	significant	nominally
Attention deficit hyperactivity disorder (ADHD)	Female	Overweight in childhood	Both	0.1063	0.0894	1.189	0.2344	0.4341	0.0469	0.9163	0.0086	0.0131	0.0052
Attention deficit hyperactivity disorder (ADHD)	Male	Overweight in childhood	Both	0.2621	0.0539	4.8651	1.1441e-06	0.4351	0.0472	0.9161	0.0084	-0.0066	0.005	significant	nominally
Alcohol dependence	Both	BMI young adulthood	Both	0.1004	0.097	1.0346	0.3008	0.1922	0.0225	1.0138	0.0074	-0.0145	0.0051
Alcohol dependence	Both	BMI young adulthood	Female	0.0231	0.2256	0.1026	0.9183	0.0864	0.0377	1.018	0.007	-0.0047	0.0051
Alcohol dependence	Both	BMI young adulthood	Male	0.1526	0.1174	1.3002	0.1935	0.2428	0.0364	1.0022	0.0071	-0.0146	0.0047
Alcohol dependence	Female	BMI young adulthood	Both	0	0	0	1	0.1881	0.0227	1.016	0.0077	-0.0016	0.0049
Alcohol dependence	Female	BMI young adulthood	Female	0	0	0	1	0.0868	0.0383	1.0175	0.0073	0.0018	0.0047
Alcohol dependence	Female	BMI young adulthood	Male	0	0	0	1	0.2329	0.0367	1.0056	0.0072	-0.0046	0.0047
Alcohol dependence	Male	BMI young adulthood	Both	0.0145	0.1212	0.12	0.9045	0.1927	0.0221	1.0136	0.0074	-0.0079	0.0054
Alcohol dependence	Male	BMI young adulthood	Female	-0.1189	0.2513	-0.4732	0.6361	0.0916	0.0379	1.0164	0.0073	-0.0072	0.0052
Alcohol dependence	Male	BMI young adulthood	Male	0.0805	0.1462	0.551	0.5817	0.2387	0.0364	1.0038	0.0073	-0.0035	0.0049
Alcohol dependence	Both	BMI childhood	Both	-0.003	0.0819	-0.0364	0.971	0.0547	0.0104	1.0204	0.0068	-0.0051	0.0049
Alcohol dependence	Female	BMI childhood	Both	0	0	0	1	NA	NA	NA	NA	NA	NA
Alcohol dependence	Male	BMI childhood	Both	-0.1065	0.105	-1.0146	0.3103	0.1175	0.0316	0.9951	0.0064	0.0036	0.005
Alcohol dependence	Both	FFM childhood	Both	0.0986	0.1233	0.8	0.4237	0.0512	0.0104	1.0247	0.0069	-0.0085	0.0052
Alcohol dependence	Female	FFM childhood	Both	-0.1498	0.5092	-0.2943	0.7685	0.0231	0.0548	1.006	0.0066	-0.0026	0.005
Alcohol dependence	Male	FFM childhood	Both	0.2521	0.1433	1.7596	0.0785	0.1007	0.0319	1.0015	0.0068	-0.0056	0.0046
Alcohol dependence	Both	Overweight in childhood	Both	0.0011	0.0937	0.0117	0.9907	0.0557	0.0103	1.0194	0.0068	-0.0048	0.0045
Alcohol dependence	Female	Overweight in childhood	Both	0	0	0	1	NA	NA	NA	NA	NA	NA
Alcohol dependence	Male	Overweight in childhood	Both	0.0178	0.0999	0.1785	0.8583	0.117	0.0314	0.9953	0.0063	-4.4556e-05	0.0046
Anorexia nervosa	Both	BMI young adulthood	Both	-0.0313	0.0597	-0.5239	0.6003	0.1793	0.0128	1.0237	0.0107	-0.0066	0.0063
Anorexia nervosa	Both	BMI young adulthood	Female	-0.0965	0.1221	-0.7903	0.4294	0.1788	0.0128	1.0243	0.0106	-0.0029	0.0065
Anorexia nervosa	Both	BMI young adulthood	Male	0.0041	0.0702	0.0579	0.9538	0.1797	0.0124	1.0231	0.0105	-0.0068	0.0057
Anorexia nervosa	Female	BMI young adulthood	Both	0.0169	0.0654	0.2589	0.7957	0.233	0.0181	1.0037	0.0095	-0.0108	0.0058
Anorexia nervosa	Female	BMI young adulthood	Female	-0.0005	0.1348	-0.0037	0.9971	0.2327	0.018	1.0038	0.0095	-0.0058	0.0063
Anorexia nervosa	Female	BMI young adulthood	Male	0.0268	0.0708	0.3786	0.705	0.2331	0.0171	1.0036	0.009	-0.0091	0.0052
Anorexia nervosa	Both	BMI childhood	Both	-0.0557	0.0471	-1.1829	0.2368	0.1797	0.0117	1.0228	0.0098	0.0076	0.0057
Anorexia nervosa	Female	BMI childhood	Both	-0.0218	0.0489	-0.4459	0.6557	0.2335	0.0172	1.0033	0.009	0.0028	0.0056
Anorexia nervosa	Both	FFM childhood	Both	-0.0273	0.0677	-0.4041	0.6861	0.18	0.0122	1.0232	0.011	0.0051	0.0059
Anorexia nervosa	Female	FFM childhood	Both	-0.0093	0.0678	-0.1373	0.8908	0.2307	0.0185	1.0073	0.0101	0.0039	0.0054
Anorexia nervosa	Both	Overweight in childhood	Both	-0.0538	0.0492	-1.0934	0.2742	0.1796	0.0117	1.0231	0.0098	0.0154	0.0056
Anorexia nervosa	Female	Overweight in childhood	Both	-0.0313	0.0536	-0.5832	0.5598	0.2346	0.0171	1.0024	0.009	0.009	0.0053
Anxiety	Both	BMI young adulthood	Both	-0.0519	0.0591	-0.8794	0.3792	0.1971	0.0218	1.0117	0.0069	-4.2216e-05	0.0051
Anxiety	Both	BMI young adulthood	Female	0.1019	0.1255	0.8115	0.4171	0.0963	0.0392	1.0152	0.007	-0.0029	0.0055
Anxiety	Both	BMI young adulthood	Male	-0.1374	0.0694	-1.9807	0.0476	0.2482	0.0366	1.0011	0.0065	0.0022	0.0051		nominally
Anxiety	Female	BMI young adulthood	Both	-0.0797	0.0695	-1.1476	0.2511	0.1971	0.0218	1.0117	0.0069	0.0049	0.0053
Anxiety	Female	BMI young adulthood	Female	0.0605	0.1398	0.4325	0.6654	0.0963	0.0392	1.0152	0.007	-0.0013	0.0052
Anxiety	Female	BMI young adulthood	Male	-0.1678	0.0749	-2.2401	0.0251	0.2482	0.0366	1.0011	0.0065	0.0079	0.005		nominally
Anxiety	Male	BMI young adulthood	Both	0.0029	0.0944	0.031	0.9753	0.1971	0.0218	1.0117	0.0069	-0.0056	0.0049
Anxiety	Male	BMI young adulthood	Female	0.1859	0.1922	0.9671	0.3335	0.0963	0.0392	1.0152	0.007	-0.003	0.0049
Anxiety	Male	BMI young adulthood	Male	-0.084	0.1114	-0.7543	0.4507	0.2482	0.0366	1.0011	0.0065	-0.0055	0.0049
Anxiety	Both	BMI childhood	Both	0.0204	0.0555	0.3673	0.7134	0.2497	0.0243	0.9932	0.0074	0.0017	0.0053
Anxiety	Female	BMI childhood	Both	0.0462	0.0686	0.6741	0.5003	0.2497	0.0243	0.9932	0.0074	0.0003	0.0052
Anxiety	Male	BMI childhood	Both	-0.0216	0.0792	-0.2725	0.7852	0.2497	0.0243	0.9932	0.0074	0.0021	0.0051
Anxiety	Both	FFM childhood	Both	-0.1555	0.0597	-2.6044	0.0092	0.396	0.0477	0.975	0.0065	0.0112	0.005		nominally
Anxiety	Female	FFM childhood	Both	-0.0807	0.0694	-1.1632	0.2447	0.396	0.0477	0.975	0.0065	0.0079	0.0047
Anxiety	Male	FFM childhood	Both	-0.2773	0.1115	-2.4858	0.0129	0.396	0.0477	0.975	0.0065	0.0073	0.0047		nominally
Anxiety	Both	Overweight in childhood	Both	0.0823	0.0585	1.4059	0.1598	0.4114	0.0452	0.9226	0.0074	0.0025	0.0047
Anxiety	Female	Overweight in childhood	Both	0.1138	0.0717	1.5882	0.1122	0.4114	0.0452	0.9226	0.0074	0.0021	0.0048
Anxiety	Male	Overweight in childhood	Both	0.0108	0.0822	0.1317	0.8953	0.4114	0.0452	0.9226	0.0074	0.0018	0.0044
Autism spectrum disorder (ASD)	Both	BMI young adulthood	Both	0.0403	0.084	0.4794	0.6317	0.1959	0.0234	1.0145	0.0078	-0.0001	0.0055
Autism spectrum disorder (ASD)	Both	BMI young adulthood	Female	0.0245	0.1641	0.1496	0.8811	0.0929	0.0414	1.0182	0.0079	0.0029	0.0053
Autism spectrum disorder (ASD)	Both	BMI young adulthood	Male	0.0485	0.0927	0.523	0.601	0.2501	0.0378	1.0016	0.0074	-0.0027	0.0055
Autism spectrum disorder (ASD)	Female	BMI young adulthood	Both	-0.103	0.0976	-1.0546	0.2916	0.1967	0.0218	1.0119	0.0069	0.0097	0.005
Autism spectrum disorder (ASD)	Female	BMI young adulthood	Female	-0.3212	0.2033	-1.5801	0.1141	0.0957	0.0392	1.0153	0.007	0.0099	0.0046
Autism spectrum disorder (ASD)	Female	BMI young adulthood	Male	-0.0108	0.1063	-0.1015	0.9192	0.2488	0.0366	1.001	0.0067	0.0048	0.0041
Autism spectrum disorder (ASD)	Male	BMI young adulthood	Both	0.0782	0.0809	0.9663	0.3339	0.198	0.0218	1.0112	0.0069	-0.0025	0.0049
Autism spectrum disorder (ASD)	Male	BMI young adulthood	Female	0.2046	0.168	1.2174	0.2234	0.0956	0.0391	1.0153	0.007	-0.0019	0.0049
Autism spectrum disorder (ASD)	Male	BMI young adulthood	Male	0.0295	0.091	0.3235	0.7463	0.2494	0.0366	1.0008	0.0066	-0.0023	0.005
Autism spectrum disorder (ASD)	Both	BMI childhood	Both	-0.0108	0.0755	-0.1428	0.8865	0.2508	0.0254	0.9968	0.0084	0.002	0.0059
Autism spectrum disorder (ASD)	Female	BMI childhood	Both	-0.1807	0.0835	-2.1641	0.0305	1.5336	0.2576	0.8972	0.0058	0.0078	0.0045		nominally
Autism spectrum disorder (ASD)	Male	BMI childhood	Both	0.0358	0.0704	0.5088	0.6109	0.4547	0.0569	0.9673	0.0068	0.0018	0.005
Autism spectrum disorder (ASD)	Both	FFM childhood	Both	0.0583	0.0809	0.7203	0.4713	0.369	0.05	0.9831	0.0069	-0.0057	0.005
Autism spectrum disorder (ASD)	Female	FFM childhood	Both	-0.09	0.1231	-0.7311	0.4647	1.0305	0.2655	0.9195	0.0065	0.0012	0.0045
Autism spectrum disorder (ASD)	Male	FFM childhood	Both	0.0521	0.0875	0.5954	0.5516	0.4331	0.0586	0.9734	0.0072	-0.0032	0.0047
Autism spectrum disorder (ASD)	Both	Overweight in childhood	Both	-0.0589	0.0767	-0.7685	0.4422	0.3961	0.0475	0.9304	0.0083	-0.0011	0.0052
Autism spectrum disorder (ASD)	Female	Overweight in childhood	Both	-0.058	0.0852	-0.6805	0.4962	1.6411	0.2597	0.8931	0.0057	0.0028	0.0041
Autism spectrum disorder (ASD)	Male	Overweight in childhood	Both	-0.0569	0.0687	-0.8272	0.4081	0.4696	0.0566	0.9645	0.0068	-0.0018	0.0045
Bipolar disorder	Both	BMI young adulthood	Both	-0.0325	0.0696	-0.4662	0.6411	0.194	0.0217	1.0139	0.0069	-0.0065	0.0054
Bipolar disorder	Both	BMI young adulthood	Female	-0.0878	0.1363	-0.6445	0.5192	0.0919	0.0368	1.0166	0.0068	-0.0002	0.0055
Bipolar disorder	Both	BMI young adulthood	Male	-0.0083	0.0804	-0.1035	0.9176	0.238	0.038	1.0043	0.0075	-0.0089	0.0049
Bipolar disorder	Female	BMI young adulthood	Both	-0.0187	0.0632	-0.2953	0.7678	0.1982	0.0219	1.0112	0.0069	-0.0036	0.0059
Bipolar disorder	Female	BMI young adulthood	Female	0.0156	0.1217	0.1282	0.898	0.0981	0.039	1.0146	0.007	-0.0043	0.0056
Bipolar disorder	Female	BMI young adulthood	Male	-0.0254	0.0698	-0.3638	0.716	0.2509	0.0366	1.0004	0.0066	-0.0028	0.0052
Bipolar disorder	Male	BMI young adulthood	Both	-0.0852	0.0623	-1.3676	0.1714	0.1973	0.0218	1.0117	0.0069	0.0037	0.0051
Bipolar disorder	Male	BMI young adulthood	Female	-0.0632	0.1261	-0.5011	0.6163	0.097	0.039	1.015	0.0071	0.0036	0.005
Bipolar disorder	Male	BMI young adulthood	Male	-0.0749	0.0679	-1.1031	0.27	0.2499	0.0366	1.0007	0.0066	-0.0007	0.0048
Bipolar disorder	Both	BMI childhood	Both	-0.0441	0.0636	-0.6932	0.4882	0.2526	0.0246	0.9918	0.0085	0.0053	0.0057
Bipolar disorder	Female	BMI childhood	Both	-0.0533	0.0517	-1.03	0.303	0.2495	0.0243	0.9932	0.0076	0.0112	0.0048
Bipolar disorder	Male	BMI childhood	Both	0.0254	0.0553	0.4592	0.6461	0.2498	0.0244	0.9931	0.0077	-0.0015	0.0056
Bipolar disorder	Both	FFM childhood	Both	-0.0328	0.0817	-0.4013	0.6882	0.346	0.0505	0.9867	0.0071	-0.0022	0.0059
Bipolar disorder	Female	FFM childhood	Both	-0.0635	0.0658	-0.9653	0.3344	0.3927	0.0474	0.9756	0.0065	0.0018	0.0053
Bipolar disorder	Male	FFM childhood	Both	0.1171	0.0682	1.717	0.086	0.3926	0.0475	0.9757	0.0065	-0.0099	0.0051
Bipolar disorder	Both	Overweight in childhood	Both	0.0052	0.0633	0.0818	0.9348	0.4284	0.0431	0.9185	0.0084	-0.0076	0.0058
Bipolar disorder	Female	Overweight in childhood	Both	-0.0216	0.0549	-0.3942	0.6935	0.4133	0.0446	0.922	0.0074	0.0022	0.0054
Bipolar disorder	Male	Overweight in childhood	Both	-0.0304	0.0548	-0.5544	0.5793	0.4135	0.0446	0.922	0.0074	0.0033	0.0047
Borderline personality disorder	Both	BMI young adulthood	Both	-0.0605	0.1232	-0.4908	0.6235	0.1964	0.0222	1.0123	0.0072	0.007	0.0057
Borderline personality disorder	Both	BMI young adulthood	Female	0.2371	0.2246	1.0556	0.2912	0.0935	0.0381	1.0159	0.007	-0.0021	0.0051
Borderline personality disorder	Both	BMI young adulthood	Male	-0.2084	0.1638	-1.2725	0.2032	0.2499	0.0362	1.0007	0.0066	0.0109	0.0055
Borderline personality disorder	Both	BMI childhood	Both	0.1099	0.1047	1.05	0.2937	0.6238	0.2097	1.0032	0.0068	-0.0032	0.0047
Borderline personality disorder	Both	FFM childhood	Both	0.1868	0.1469	1.2716	0.2035	0.641	0.221	1.0027	0.0075	-0.0091	0.0055
Borderline personality disorder	Both	Overweight in childhood	Both	0.2116	0.1138	1.8599	0.0629	0.6405	0.211	1.0022	0.0068	-0.0052	0.0043
Cannabis use	Both	BMI young adulthood	Both	0.0324	0.1029	0.3149	0.7528	0.189	0.0226	1.0163	0.0077	-0.0056	0.0054
Cannabis use	Both	BMI young adulthood	Female	0.1011	0.1927	0.5247	0.5998	0.0911	0.0398	1.0165	0.0077	-0.007	0.0053
Cannabis use	Both	BMI young adulthood	Male	0.0058	0.1246	0.0468	0.9627	0.2389	0.0373	1.0045	0.007	-0.0008	0.0053
Cannabis use	Both	BMI childhood	Both	0.0484	0.0837	0.5781	0.5632	0.2494	0.0245	0.9949	0.0079	-0.0024	0.0051
Cannabis use	Both	FFM childhood	Both	-0.0363	0.1083	-0.335	0.7377	0.3741	0.0481	0.9807	0.0068	0.0077	0.0053
Cannabis use	Both	Overweight in childhood	Both	0.1321	0.0937	1.41	0.1585	0.3967	0.0459	0.928	0.0079	-0.007	0.005
Education Years	Both	BMI young adulthood	Both	-0.0997	0.0361	-2.763	0.0057	0.1949	0.022	1.0129	0.0069	0.0049	0.0056		nominally
Education Years	Both	BMI young adulthood	Female	-0.252	0.09	-2.801	0.0051	0.0942	0.0392	1.0157	0.0071	0.0077	0.0056		nominally
Education Years	Both	BMI young adulthood	Male	-0.0422	0.0463	-0.9108	0.3624	0.2461	0.0367	1.0018	0.0066	0.0021	0.0058
Education Years	Female	BMI young adulthood	Both	-0.0907	0.0429	-2.1152	0.0344	0.1944	0.0217	1.0132	0.0069	0.0045	0.0053		nominally
Education Years	Female	BMI young adulthood	Female	-0.2441	0.1072	-2.2785	0.0227	0.0941	0.0394	1.0157	0.0072	0.0064	0.0054		nominally
Education Years	Female	BMI young adulthood	Male	-0.026	0.0518	-0.5012	0.6162	0.2464	0.0364	1.0017	0.0066	0.0012	0.0052
Education Years	Male	BMI young adulthood	Both	-0.1169	0.0457	-2.5565	0.0106	0.195	0.0219	1.0129	0.0069	0.0047	0.006		nominally
Education Years	Male	BMI young adulthood	Female	-0.2426	0.0955	-2.5412	0.011	0.0942	0.0394	1.0157	0.0071	0.0048	0.0055		nominally
Education Years	Male	BMI young adulthood	Male	-0.0742	0.0555	-1.3358	0.1816	0.2462	0.0367	1.0018	0.0066	0.0036	0.0058
Education Years	Both	BMI childhood	Both	-0.1079	0.0331	-3.2626	0.0011	0.251	0.0245	0.9924	0.0075	0.0032	0.0057		nominally
Education Years	Female	BMI childhood	Both	-0.1148	0.0368	-3.1234	0.0018	0.2521	0.0243	0.9917	0.0075	0.0038	0.0052		nominally
Education Years	Male	BMI childhood	Both	-0.1006	0.0399	-2.5191	0.0118	0.2512	0.0243	0.9923	0.0074	0.0022	0.0053		nominally
Education Years	Both	FFM childhood	Both	0.0248	0.0428	0.5785	0.5629	0.3934	0.0478	0.9757	0.0064	-0.0046	0.0059
Education Years	Female	FFM childhood	Both	0.0702	0.0502	1.3973	0.1623	0.3835	0.0475	0.9778	0.0066	-0.0068	0.0051
Education Years	Male	FFM childhood	Both	-0.0332	0.0469	-0.7072	0.4794	0.3905	0.0476	0.9763	0.0064	0.0007	0.0051
Education Years	Both	Overweight in childhood	Both	-0.1875	0.0337	-5.5668	2.5948e-08	0.4105	0.0454	0.9229	0.0075	0.0027	0.0051	significant	nominally
Education Years	Female	Overweight in childhood	Both	-0.1854	0.0376	-4.9336	8.0707e-07	0.4131	0.0449	0.9223	0.0075	0.0027	0.0048	significant	nominally
Education Years	Male	Overweight in childhood	Both	-0.1819	0.0402	-4.5207	6.1633e-06	0.4103	0.0453	0.9229	0.0075	0.0012	0.0049	significant	nominally
Insomnia	Both	BMI young adulthood	Both	0.0706	0.0785	0.899	0.3687	0.1973	0.0219	1.0119	0.007	-0.0028	0.0056
Insomnia	Both	BMI young adulthood	Female	0.0367	0.1452	0.2529	0.8003	0.0987	0.0387	1.0147	0.0071	-0.0012	0.0054
Insomnia	Both	BMI young adulthood	Male	0.0902	0.0815	1.1062	0.2686	0.2462	0.0363	1.0018	0.0066	-0.0023	0.0049
Insomnia	Female	BMI young adulthood	Both	0.0853	0.0984	0.8677	0.3856	0.1973	0.0219	1.0119	0.007	-0.0009	0.0053
Insomnia	Female	BMI young adulthood	Female	0.0067	0.1907	0.0352	0.9719	0.0987	0.0387	1.0147	0.0071	0.0007	0.0049
Insomnia	Female	BMI young adulthood	Male	0.1242	0.1112	1.1176	0.2637	0.2462	0.0363	1.0018	0.0066	-0.0011	0.0049
Insomnia	Male	BMI young adulthood	Both	0.0384	0.0912	0.4205	0.6741	0.1973	0.0219	1.0119	0.007	-0.003	0.0049
Insomnia	Male	BMI young adulthood	Female	0.0457	0.1705	0.2678	0.7888	0.0986	0.0387	1.0148	0.0071	-0.0024	0.0051
Insomnia	Male	BMI young adulthood	Male	0.0387	0.1031	0.3752	0.7075	0.2461	0.0363	1.0019	0.0066	-0.0021	0.0048
Insomnia	Both	BMI childhood	Both	-0.0946	0.065	-1.455	0.1457	0.2492	0.0248	0.9937	0.0075	0.0066	0.005
Insomnia	Female	BMI childhood	Both	-0.0228	0.0828	-0.2748	0.7835	0.2492	0.0247	0.9937	0.0075	0.0012	0.0049
Insomnia	Male	BMI childhood	Both	-0.1706	0.0834	-2.0457	0.0408	0.2492	0.0248	0.9937	0.0075	0.0088	0.0051		nominally
Insomnia	Both	FFM childhood	Both	-0.0787	0.0804	-0.979	0.3276	0.3934	0.0477	0.9757	0.0067	0.0016	0.0052
Insomnia	Female	FFM childhood	Both	-0.0453	0.1088	-0.4163	0.6772	0.3932	0.0476	0.9757	0.0067	0.0006	0.005
Insomnia	Male	FFM childhood	Both	-0.1171	0.1043	-1.1232	0.2614	0.3936	0.0476	0.9757	0.0067	0.002	0.0049
Insomnia	Both	Overweight in childhood	Both	-0.0393	0.0722	-0.5443	0.5862	0.4137	0.0465	0.9221	0.0075	0.0043	0.0049
Insomnia	Female	Overweight in childhood	Both	-0.0347	0.0925	-0.3746	0.7079	0.4137	0.0465	0.9221	0.0075	0.0027	0.0048
Insomnia	Male	Overweight in childhood	Both	-0.0502	0.0872	-0.5757	0.5649	0.4137	0.0465	0.9221	0.0075	0.0039	0.0044
Major depressive disorder (MDD)	Both	BMI young adulthood	Both	-0.1594	0.0806	-1.9779	0.0479	0.1976	0.0218	1.0115	0.0069	0.0074	0.0049		nominally
Major depressive disorder (MDD)	Both	BMI young adulthood	Female	-0.1034	0.153	-0.6761	0.499	0.0967	0.0391	1.0151	0.0071	0.0049	0.0048
Major depressive disorder (MDD)	Both	BMI young adulthood	Male	-0.2115	0.0963	-2.1957	0.0281	0.2482	0.0364	1.0012	0.0066	0.006	0.0049		nominally
Major depressive disorder (MDD)	Female	BMI young adulthood	Both	-0.0812	0.086	-0.9448	0.3448	0.1453	0.0219	0.976	0.0073	0.0042	0.0047
Major depressive disorder (MDD)	Female	BMI young adulthood	Female	-0.0377	0.1621	-0.2323	0.8163	0.1421	0.0222	0.9777	0.0074	0.0032	0.0044
Major depressive disorder (MDD)	Female	BMI young adulthood	Male	-0.1044	0.101	-1.0331	0.3015	0.1437	0.0223	0.9771	0.0073	0.0022	0.0046
Major depressive disorder (MDD)	Male	BMI young adulthood	Both	-0.3156	0.1638	-1.9263	0.0541	0.0579	0.0299	1.0232	0.0071	0.0078	0.0051
Major depressive disorder (MDD)	Male	BMI young adulthood	Female	-0.2884	0.3339	-0.8637	0.3878	0.0587	0.0299	1.0229	0.0071	0.0039	0.0053
Major depressive disorder (MDD)	Male	BMI young adulthood	Male	-0.3824	0.1975	-1.9367	0.0528	0.0611	0.0294	1.0218	0.0073	0.0084	0.005
Major depressive disorder (MDD)	Both	BMI childhood	Both	-0.052	0.0734	-0.708	0.4789	0.2502	0.0244	0.9928	0.0076	0.006	0.0052
Major depressive disorder (MDD)	Female	BMI childhood	Both	-0.0715	0.0835	-0.857	0.3914	0.1402	0.0218	0.9788	0.0073	0.0086	0.0051
Major depressive disorder (MDD)	Male	BMI childhood	Both	-0.0337	0.1313	-0.2571	0.7971	0.0701	0.0268	1.0182	0.0069	-0.0003	0.005
Major depressive disorder (MDD)	Both	FFM childhood	Both	-0.0324	0.0826	-0.3918	0.6952	0.3936	0.0475	0.9754	0.0065	-0.0019	0.0055
Major depressive disorder (MDD)	Female	FFM childhood	Both	-0.0171	0.0931	-0.1838	0.8542	0.1333	0.0216	0.9844	0.0075	0.0007	0.0049
Major depressive disorder (MDD)	Male	FFM childhood	Both	-0.0152	0.151	-0.1009	0.9197	0.0896	0.0278	1.01	0.0074	-0.0075	0.0053
Major depressive disorder (MDD)	Both	Overweight in childhood	Both	-0.0316	0.0739	-0.4271	0.6693	0.4142	0.0447	0.9218	0.0074	0.0034	0.005
Major depressive disorder (MDD)	Female	Overweight in childhood	Both	-0.0261	0.0797	-0.328	0.7429	0.1428	0.0214	0.9775	0.0072	0.0016	0.0048
Major depressive disorder (MDD)	Male	Overweight in childhood	Both	-0.1584	0.1527	-1.0373	0.2996	0.0622	0.0259	1.0213	0.0065	0.0107	0.0046
Migraine	Both	BMI young adulthood	Both	-0.1295	0.0648	-1.9992	0.0456	0.1978	0.0222	1.0112	0.007	0.0032	0.0055		nominally
Migraine	Both	BMI young adulthood	Female	-0.1521	0.1207	-1.2606	0.2075	0.0957	0.0392	1.0154	0.0071	0.0028	0.0047
Migraine	Both	BMI young adulthood	Male	-0.141	0.0812	-1.7358	0.0826	0.2466	0.037	1.0015	0.0068	0.0027	0.0054
Migraine	Female	BMI young adulthood	Both	0.0857	0.0273	3.1393	0.0017	0.0605	0.0078	1.0368	0.0093	-0.0103	0.0031		nominally
Migraine	Female	BMI young adulthood	Female	0.1481	0.0671	2.2082	0.0272	0.0605	0.0078	1.0367	0.0093	-0.0075	0.003		nominally
Migraine	Female	BMI young adulthood	Male	0.0357	0.0341	1.0495	0.294	0.06	0.0078	1.0376	0.0096	-0.0046	0.0031
Migraine	Male	BMI young adulthood	Both	-0.0155	0.0422	-0.3681	0.7128	0.0461	0.0174	1.0154	0.0086	-0.0005	0.0029
Migraine	Male	BMI young adulthood	Female	0.0333	0.0834	0.3992	0.6897	0.0461	0.0176	1.0153	0.0088	0.0002	0.0028
Migraine	Male	BMI young adulthood	Male	-0.034	0.0588	-0.5777	0.5634	0.0447	0.0172	1.0166	0.0079	-0.0016	0.0032
Migraine	Both	BMI childhood	Both	-0.0782	0.0599	-1.3048	0.192	0.0363	0.0033	1.0266	0.0081	2.1202e-05	0.0055
Migraine	Female	BMI childhood	Both	-0.0021	0.0239	-0.087	0.9307	0.0594	0.0075	1.0387	0.0093	0.0017	0.0032
Migraine	Male	BMI childhood	Both	-0.0444	0.0386	-1.1507	0.2499	0.0443	0.0176	1.0169	0.0081	0.0031	0.0028
Migraine	Both	FFM childhood	Both	-0.1396	0.0628	-2.2218	0.0263	0.0363	0.0034	1.0278	0.0087	0.0037	0.0049		nominally
Migraine	Female	FFM childhood	Both	-0.0117	0.0319	-0.3676	0.7131	0.0594	0.0074	1.0387	0.0093	0.0011	0.0029
Migraine	Male	FFM childhood	Both	-0.0713	0.0558	-1.2792	0.2008	0.0455	0.0177	1.016	0.0084	0.0044	0.0028
Migraine	Both	Overweight in childhood	Both	-0.1103	0.0637	-1.7321	0.0833	0.0363	0.0033	1.0267	0.0081	0.0027	0.0054
Migraine	Female	Overweight in childhood	Both	0.0243	0.0241	1.0106	0.3122	0.0594	0.0075	1.0386	0.0093	-0.001	0.0027
Migraine	Male	Overweight in childhood	Both	-0.0146	0.0467	-0.3123	0.7548	0.0441	0.0177	1.017	0.0081	-0.0004	0.0029
Neuroticism	Both	BMI young adulthood	Both	-0.1862	0.0586	-3.1795	0.0015	0.1969	0.0218	1.0118	0.0068	0.0056	0.0063		nominally
Neuroticism	Both	BMI young adulthood	Female	-0.1458	0.1332	-1.095	0.2735	0.0957	0.0394	1.0154	0.0071	-0.0018	0.0067
Neuroticism	Both	BMI young adulthood	Male	-0.2315	0.0658	-3.5174	0.0004	0.2473	0.0365	1.0014	0.0066	0.009	0.0054		nominally
Neuroticism	Female	BMI young adulthood	Both	-0.1647	0.0705	-2.3364	0.0195	0.1969	0.0218	1.0118	0.0068	0.0061	0.0058		nominally
Neuroticism	Female	BMI young adulthood	Female	-0.1349	0.15	-0.8989	0.3687	0.0957	0.0394	1.0154	0.0071	-0.0006	0.0058
Neuroticism	Female	BMI young adulthood	Male	-0.1931	0.0807	-2.3939	0.0167	0.2473	0.0365	1.0014	0.0066	0.0083	0.0053		nominally
Neuroticism	Male	BMI young adulthood	Both	-0.2089	0.0729	-2.8667	0.0041	0.1969	0.0218	1.0118	0.0068	0.0024	0.006		nominally
Neuroticism	Male	BMI young adulthood	Female	-0.186	0.169	-1.1002	0.2712	0.0957	0.0394	1.0154	0.0071	-0.0007	0.0064
Neuroticism	Male	BMI young adulthood	Male	-0.2573	0.0779	-3.3028	0.001	0.2473	0.0365	1.0014	0.0066	0.0043	0.0052		nominally
Neuroticism	Both	BMI childhood	Both	-0.0889	0.0554	-1.6044	0.1086	0.2499	0.0244	0.9932	0.0075	0.0061	0.0067
Neuroticism	Female	BMI childhood	Both	-0.0037	0.0698	-0.0536	0.9572	0.2499	0.0244	0.9932	0.0075	-0.0004	0.0063
Neuroticism	Male	BMI childhood	Both	-0.178	0.0639	-2.7842	0.0054	0.2499	0.0244	0.9932	0.0075	0.01	0.006		nominally
Neuroticism	Both	FFM childhood	Both	-0.1495	0.053	-2.8226	0.0048	0.1026	0.0088	1.0026	0.013	0.0078	0.0054		nominally
Neuroticism	Female	FFM childhood	Both	-0.115	0.0653	-1.7608	0.0783	0.1069	0.0106	0.9989	0.0094	0.0042	0.0051
Neuroticism	Male	FFM childhood	Both	-0.192	0.0696	-2.7585	0.0058	0.1029	0.0148	1.0072	0.0124	0.0077	0.0051		nominally
Neuroticism	Both	Overweight in childhood	Both	-0.0204	0.0549	-0.3716	0.7102	0.4116	0.0454	0.9226	0.0074	0.0024	0.0055
Neuroticism	Female	Overweight in childhood	Both	0.023	0.0613	0.3751	0.7076	0.4116	0.0454	0.9226	0.0074	0.001	0.0048
Neuroticism	Male	Overweight in childhood	Both	-0.0694	0.0685	-1.0126	0.3113	0.4116	0.0454	0.9226	0.0074	0.0032	0.0057
Obsessive compulsive disorder (OCD)	Both	BMI young adulthood	Both	-0.0353	0.0962	-0.3669	0.7137	0.198	0.0218	1.0113	0.0069	-0.0129	0.0052
Obsessive compulsive disorder (OCD)	Both	BMI young adulthood	Female	0.0387	0.2037	0.19	0.8493	0.0972	0.0392	1.0149	0.0071	-0.0161	0.0049
Obsessive compulsive disorder (OCD)	Both	BMI young adulthood	Male	-0.0787	0.1053	-0.7467	0.4553	0.2503	0.0365	1.0006	0.0066	-0.0025	0.0044
Obsessive compulsive disorder (OCD)	Female	BMI young adulthood	Both	-0.0323	0.1254	-0.2579	0.7965	0.1891	0.0236	1.0184	0.0085	-0.0047	0.0059
Obsessive compulsive disorder (OCD)	Female	BMI young adulthood	Female	0.0889	0.2678	0.3319	0.74	0.0826	0.0408	1.0213	0.0081	-0.008	0.0057
Obsessive compulsive disorder (OCD)	Female	BMI young adulthood	Male	-0.12	0.1451	-0.8271	0.4082	0.2428	0.0391	1.0036	0.0078	0.0019	0.0053
Obsessive compulsive disorder (OCD)	Male	BMI young adulthood	Both	0.181	0.2318	0.7811	0.4348	0.191	0.0238	1.0171	0.0085	-0.0167	0.0058
Obsessive compulsive disorder (OCD)	Male	BMI young adulthood	Female	0.2268	0.4657	0.487	0.6263	0.0845	0.0413	1.0208	0.0083	-0.0151	0.0058
Obsessive compulsive disorder (OCD)	Male	BMI young adulthood	Male	0.1771	0.2408	0.7354	0.4621	0.2458	0.0392	1.0024	0.0078	-0.0086	0.0055
Obsessive compulsive disorder (OCD)	Both	BMI childhood	Both	-0.0557	0.0784	-0.7112	0.477	0.25	0.0244	0.9929	0.0076	0.0023	0.0049
Obsessive compulsive disorder (OCD)	Female	BMI childhood	Both	-0.0339	0.0954	-0.3553	0.7224	0.2549	0.0241	0.9939	0.0085	0.0011	0.0054
Obsessive compulsive disorder (OCD)	Male	BMI childhood	Both	-0.1984	0.1834	-1.0819	0.2793	0.2547	0.0244	0.9941	0.0086	0.0065	0.0054
Obsessive compulsive disorder (OCD)	Both	FFM childhood	Both	-0.0351	0.1063	-0.3303	0.7412	0.3086	0.0517	0.9964	0.0072	-0.0004	0.0047
Obsessive compulsive disorder (OCD)	Female	FFM childhood	Both	-0.086	0.1443	-0.596	0.5512	0.3409	0.0878	0.9898	0.008	0.0013	0.0052
Obsessive compulsive disorder (OCD)	Male	FFM childhood	Both	0.0666	0.284	0.2345	0.8146	0.1543	0.1165	1.0039	0.0075	0.0013	0.0051
Obsessive compulsive disorder (OCD)	Both	Overweight in childhood	Both	0.0232	0.0841	0.2754	0.783	0.3192	0.052	0.9927	0.007	-0.0068	0.0045
Obsessive compulsive disorder (OCD)	Female	Overweight in childhood	Both	0.0282	0.124	0.2271	0.8203	0.329	0.086	0.9909	0.0079	-0.0049	0.0051
Obsessive compulsive disorder (OCD)	Male	Overweight in childhood	Both	0.0897	0.1865	0.4807	0.6307	0.1477	0.1179	1.0044	0.0077	-0.0059	0.0053
Post-traumatic stress disorder	Both	BMI young adulthood	Both	-0.07	0.1561	-0.4487	0.6536	0.1972	0.0218	1.0116	0.0069	0.0004	0.005
Post-traumatic stress disorder	Both	BMI young adulthood	Female	0.3579	0.3207	1.1159	0.2645	0.097	0.0391	1.015	0.0071	-0.002	0.005
Post-traumatic stress disorder	Both	BMI young adulthood	Male	-0.241	0.1747	-1.3794	0.1678	0.2487	0.0365	1.001	0.0065	0.0007	0.0045
Post-traumatic stress disorder	Female	BMI young adulthood	Both	-0.0796	0.1223	-0.6508	0.5152	0.1979	0.0218	1.0113	0.0069	0.0067	0.0052
Post-traumatic stress disorder	Female	BMI young adulthood	Female	0.2414	0.2344	1.0297	0.3031	0.096	0.0393	1.0152	0.0072	-0.0001	0.0051
Post-traumatic stress disorder	Female	BMI young adulthood	Male	-0.1843	0.1376	-1.3398	0.1803	0.2515	0.0364	1.0002	0.0066	0.0058	0.0044
Post-traumatic stress disorder	Male	BMI young adulthood	Both	0.117	0.3236	0.3615	0.7177	0.1981	0.0219	1.0112	0.0069	-0.0003	0.0049
Post-traumatic stress disorder	Male	BMI young adulthood	Female	0.4544	0.7326	0.6203	0.5351	0.0966	0.0393	1.0151	0.0072	0.0023	0.005
Post-traumatic stress disorder	Male	BMI young adulthood	Male	-0.0649	0.3495	-0.1858	0.8526	0.251	0.0365	1.0003	0.0066	-0.0018	0.0042
Post-traumatic stress disorder	Both	BMI childhood	Both	0.0695	0.1268	0.5483	0.5835	0.2501	0.0244	0.9928	0.0075	-0.0026	0.0042
Post-traumatic stress disorder	Female	BMI childhood	Both	0.0337	0.1071	0.3148	0.7529	0.251	0.0244	0.9924	0.0076	-0.0007	0.0048
Post-traumatic stress disorder	Male	BMI childhood	Both	0.1462	0.3624	0.4035	0.6866	0.2516	0.0244	0.992	0.0076	-0.0048	0.0052
Post-traumatic stress disorder	Both	FFM childhood	Both	-0.2021	0.1754	-1.1519	0.2494	0.1043	0.0541	0.9973	0.0066	0.0034	0.0045
Post-traumatic stress disorder	Female	FFM childhood	Both	-0.0862	0.1297	-0.6648	0.5061	0.4373	0.1315	0.9895	0.0071	0.0045	0.004
Post-traumatic stress disorder	Male	FFM childhood	Both	-0.4267	0.5469	-0.7802	0.4352	0.0534	0.0943	0.9977	0.0062	-0.0008	0.0052
Post-traumatic stress disorder	Both	Overweight in childhood	Both	0.098	0.1482	0.6615	0.5083	0.1204	0.0536	0.9945	0.0063	0.0006	0.0044
Post-traumatic stress disorder	Female	Overweight in childhood	Both	-0.1605	0.1204	-1.3329	0.1826	0.4772	0.1236	0.9856	0.0063	0.0106	0.0046
Post-traumatic stress disorder	Male	Overweight in childhood	Both	0.3803	0.5062	0.7513	0.4525	0.047	0.0887	0.9982	0.0057	-0.0013	0.0047
Schizophrenia	Both	BMI young adulthood	Both	-0.0936	0.0393	-2.3784	0.0174	0.1977	0.0218	1.0114	0.0069	0.0004	0.0059		nominally
Schizophrenia	Both	BMI young adulthood	Female	-0.1173	0.0802	-1.4638	0.1432	0.0978	0.0392	1.0148	0.0071	0.0014	0.0059
Schizophrenia	Both	BMI young adulthood	Male	-0.0796	0.0449	-1.7725	0.0763	0.2485	0.0364	1.0011	0.0066	-0.0031	0.0054
Schizophrenia	Female	BMI young adulthood	Both	-0.0387	0.05	-0.7744	0.4387	0.1976	0.0218	1.0115	0.0069	0.0047	0.0054
Schizophrenia	Female	BMI young adulthood	Female	-0.017	0.1031	-0.1646	0.8693	0.0979	0.0392	1.0147	0.0071	0.0055	0.0052
Schizophrenia	Female	BMI young adulthood	Male	-0.0495	0.0583	-0.8486	0.3961	0.2485	0.0364	1.0011	0.0066	0.0004	0.0052
Schizophrenia	Male	BMI young adulthood	Both	-0.1288	0.0463	-2.7795	0.0054	0.1977	0.0218	1.0114	0.0069	-0.0014	0.006		nominally
Schizophrenia	Male	BMI young adulthood	Female	-0.1734	0.097	-1.7884	0.0737	0.0978	0.0392	1.0148	0.0071	-0.0005	0.0058
Schizophrenia	Male	BMI young adulthood	Male	-0.1069	0.0531	-2.0114	0.0443	0.2481	0.0364	1.0012	0.0066	-0.0034	0.0053		nominally
Schizophrenia	Both	BMI childhood	Both	-0.0168	0.0372	-0.4516	0.6516	0.2499	0.0243	0.993	0.0076	0.0014	0.0061
Schizophrenia	Female	BMI childhood	Both	-0.0153	0.0491	-0.3105	0.7562	0.25	0.0243	0.9929	0.0076	0.0082	0.005
Schizophrenia	Male	BMI childhood	Both	-0.0174	0.0389	-0.4457	0.6558	0.2499	0.0243	0.993	0.0076	-0.0052	0.0057
Schizophrenia	Both	FFM childhood	Both	0.0087	0.0484	0.1799	0.8572	0.45	0.0189	1.0617	0.0128	-0.0073	0.0065
Schizophrenia	Female	FFM childhood	Both	-0.0247	0.0624	-0.3949	0.6929	0.372	0.0233	1.0212	0.0094	0.0003	0.0053
Schizophrenia	Male	FFM childhood	Both	0.0043	0.0537	0.0794	0.9367	0.4667	0.0224	1.0325	0.0104	-0.0061	0.0062
Schizophrenia	Both	Overweight in childhood	Both	-0.0664	0.0364	-1.8226	0.0684	0.4558	0.0186	1.0475	0.0114	0.0078	0.0058
Schizophrenia	Female	Overweight in childhood	Both	-0.0874	0.0508	-1.7194	0.0855	0.3651	0.0222	1.0235	0.0085	0.0117	0.0055
Schizophrenia	Male	Overweight in childhood	Both	-0.0385	0.0405	-0.9494	0.3424	0.4842	0.0219	1.0126	0.0093	0.0007	0.0048
Smoking	Both	BMI young adulthood	Both	0.1527	0.0589	2.5899	0.0096	0.1965	0.0219	1.0117	0.0068	-0.0101	0.0057		nominally
Smoking	Both	BMI young adulthood	Female	0.2522	0.1139	2.2146	0.0268	0.1018	0.0365	1.014	0.0068	-0.0042	0.0055		nominally
Smoking	Both	BMI young adulthood	Male	0.1061	0.0635	1.6693	0.0951	0.2476	0.0366	1.0011	0.0067	-0.0083	0.0056
Smoking	Both	BMI childhood	Both	0.1391	0.0502	2.7714	0.0056	0.2519	0.0259	0.9917	0.0078	0.0083	0.0051		nominally
Smoking	Both	FFM childhood	Both	0.0623	0.06	1.0384	0.2991	0.262	0.0177	1.0562	0.0096	-0.0007	0.0051
Smoking	Both	Overweight in childhood	Both	0.1843	0.0554	3.3239	0.0009	0.2647	0.0174	1.0516	0.0088	0.0053	0.0053		nominally
